# Supplementary material for: Metagenomics of African Empogona and Tricalysia (Rubiaceae) reveals the presence of leaf endophytes
Source: PeerJ. 2023 Aug 4;11:e15778. doi: 10.7717/peerj.15778 (PMC10405798; doi:10.7717/peerj.15778)
Supplement: Table S1 [file peerj-11-15778-s002.csv]

Accession Name	Taxon name	Classification	Voucher	Specimen number	Lifeform	Nodulated or Non-nodulated	Host family	Host species	16S	gyrB	recA
Bordetella avium 197N	Bordetella avium	Outgroup	197N	197N	Free-living bacteria	NA	NA	NA	BAVs02	BAV3410	BAV2309
Bordetella pertussis Tohama I	Bordetella pertussis	Outgroup	Tohama I	Tohama I	Free-living bacteria	NA	NA	NA	BPr01	BP0489	BP2546
Burkholderia ambifaria LMG19182	Burkholderia ambifaria	Burkholderia clade	LMG 19182	LMG19182	Free-living bacteria	NA	NA	NA	HQ849072	HQ849186	HQ849130
Burkholderia anthina LMG20980	Burkholderia anthina	Burkholderia clade	LMG 20980	LMG20980	Free-living bacteria	NA	NA	NA	HQ849074	HQ849187	HQ849132
Burkholderia cenocepacia LMG16656G	Burkholderia cenocepacia	Burkholderia clade	LMG 16656G	LMG16656G	Free-living bacteria	NA	NA	NA	AF148556	DQ124427	AY951880
Burkholderia cepacia LMG1222	Burkholderia cepacia	Burkholderia clade	LMG 1222	LMG1222	Free-living bacteria	NA	NA	NA	HQ849078	HQ849191
Burkholderia dolosa LMG18943	Burkholderia dolosa	Burkholderia clade	LMG 18943	LMG18943	Free-living bacteria	NA	NA	NA	HQ849079	HQ849192	HQ849136
Burkholderia gladioli pv gladioli LMG2216	Burkholderia gladioli pv gladiolo	Burkholderia clade	LMG 2216	LMG2216	Free-living bacteria	NA	NA	NA	HQ849083	HQ849196	HQ849140
Burkholderia glumae LMG2196G	Burkholderia glumae	Burkholderia clade	LMG 2196G	LMG2196G	Free-living bacteria	NA	NA	NA	HQ849085	HQ849198	HQ849142
Burkholderia mallei NCTC10229G	Burkholderia mallei	Burkholderia clade	NCTC 10229G	NCTC10229G	Free-living bacteria	NA	NA	NA	NC008835	NC008836	NC008836
Burkholderia multivorans LMG13010	Burkholderia multivorans	Burkholderia clade	LMG 13010	LMG13010	Free-living bacteria	NA	NA	NA	HQ849090	HQ849203
Burkholderia oklahomensis LMG23618	Burkholderia oklahomensis	Burkholderia clade	LMG 23618	LMG23618	Free-living bacteria	NA	NA	NA	HQ849092	HQ849205	HQ849148
Burkholderia plantarii LMG9035	Burkholderia plantarii	Burkholderia clade	LMG 9035	LMG9035	Free-living bacteria	NA	NA	NA	HQ849098	HQ849210	HQ849154
Burkholderia pyrrocinia LMG14191	Burkholderia pyrrocinia	Burkholderia clade	LMG 14191	LMG14191	Free-living bacteria	NA	NA	NA	HQ849099	HQ849211	HQ849155
Burkholderia stabilis LMG14294	Burkholderia stabilis	Burkholderia clade	LMG 14294	LMG14294	Free-living bacteria	NA	NA	NA	HQ849103	JF295010	HQ849159
Burkholderia ubonensis LMG20358G	Burkholderia ubonensis	Burkholderia clade	LMG 20358G	LMG20358G	Free-living bacteria	NA	NA	NA	EU024179	EU024234	AY780511
Burkholderia vietnamiensis LMG10929	Burkholderia vietnamiensis	Burkholderia clade	LMG 10929	LMG10929	Free-living bacteria	NA	NA	NA	HQ849107	HQ849218	HQ849163
Caballeronia arationis OK806	Caballeronia arationis	Caballeronia clade	OK806	OK806	Free-living bacteria	NA	NA	NA	GCF_900230245	GCF_900230245	GCF_900230245
Caballeronia arvi LMG29317	Caballeronia arvi	Caballeronia clade	LMG 29317	LMG29317	Free-living bacteria	NA	NA	NA	GCF_001544695	GCF_001544695	GCF_001544695
Caballeronia calidae LMG29321	Caballeronia calidae	Caballeronia clade	LMG 29321	LMG29321	Free-living bacteria	NA	NA	NA	GCF_900044055	GCF_900044055	GCF_900044055
Caballeronia catudaia LMG29318	Caballeronia catudaia	Caballeronia clade	LMG 29318	LMG29318	Free-living bacteria	NA	NA	NA	GCF_001544755	GCF_001544755	GCF_001544755
Caballeronia choica LMG22940	Caballeronia choica	Caballeronia clade	LMG 22940	LMG22940	Free-living bacteria	NA	NA	NA	GCF_001544535	GCF_001544535	GCF_001544535
Caballeronia concitans LMG29315	Caballeronia concitans	Caballeronia clade	LMG 29315	LMG29315	Free-living bacteria	NA	NA	NA	GCF_001544615	GCF_001544615	GCF_001544615
Caballeronia cordobensis LMG27620	Caballeronia cordobensis	Caballeronia clade	LMG 27620	LMG27620	Free-living bacteria	NA	NA	NA	GCF_001544575	GCF_001544575	GCF_001544575
Caballeronia fortuita LMG29320	Caballeronia fortuita	Caballeronia clade	LMG 29320	LMG29320	Free-living bacteria	NA	NA	NA	GCF_001544835	GCF_001544835	GCF_001544835
Caballeronia glathei BCC0772	Caballeronia glathei	Caballeronia clade	BCC0772	BCC0772	Free-living bacteria	NA	NA	NA	GCF_902833485	GCF_902833485	GCF_902833485
Caballeronia glebae LMG29325	Caballeronia glebae	Caballeronia clade	LMG 29325	LMG29325	Free-living bacteria	NA	NA	NA	GCF_001545035	GCF_001545035	GCF_001545035
Caballeronia grimmiae R27	Caballeronia grimmiae	Caballeronia clade	R27	R27	Free-living bacteria	NA	NA	NA	GCF_000698555	GCF_000698555	GCF_000698555
Caballeronia humi LMG22934	Caballeronia humi	Caballeronia clade	LMG 22934	LMG22934	Free-living bacteria	NA	NA	NA	GCF_001544475	GCF_001544475	GCF_001544475
Caballeronia hypogeia LMG29322	Caballeronia hypogeia	Caballeronia clade	LMG 29322	LMG29322	Free-living bacteria	NA	NA	NA	GCF_001544875	GCF_001544875	GCF_001544875
Caballeronia insecticola RPE64	Caballeronia insecticola	Caballeronia clade	RPE64	RPE64	Free-living bacteria	NA	NA	NA	GCF_000402035	GCF_000402035	GCF_000402035
Caballeronia mineralivorans PML1(12)	Caballeronia mineralivorans	Caballeronia clade	PML1(12)	PML1(12)	Free-living bacteria	NA	NA	NA	GCF_001028175		GCF_001028175
Caballeronia novacaledonica LMG28615	Caballeronia novacaledonica	Caballeronia clade	LMG 28615	LMG28615	Free-living bacteria	NA	NA	NA	GCF_900258035	GCF_900258035	GCF_900258035
Caballeronia pedi LMG29323	Caballeronia pedi	Caballeronia clade	LMG 29323	LMG29323	Free-living bacteria	NA	NA	NA	GCF_001544915	GCF_001544915	GCF_001544915
Caballeronia ptereochthonis LMG29326	Caballeronia ptereochthonis	Caballeronia clade	LMG 29326	LMG29326	Free-living bacteria	NA	NA	NA	GCF_001545075	GCF_001545075	GCF_001545075
Caballeronia sordidicola LMG22029	Caballeronia sordidicola	Caballeronia clade	LMG 22029	LMG22029	Free-living bacteria	NA	NA	NA	GCF_001544455	GCF_001544455	GCF_001544455
Caballeronia telluris LMG22936	Caballeronia telluris	Caballeronia clade	LMG 22936	LMG22936	Free-living bacteria	NA	NA	NA	GCF_001544495		GCF_001544495
Caballeronia temeraria LMG29319	Caballeronia temeraria	Caballeronia clade	LMG 29319	LMG29319	Free-living bacteria	NA	NA	NA	GCF_001544795	GCF_001544795	GCF_001544795
Caballeronia terrestris LMG22937	Caballeronia terrestris	Caballeronia clade	LMG 22937	LMG22937	Free-living bacteria	NA	NA	NA	GCF_001544515	GCF_001544515	GCF_001544515
Caballeronia udeis LMG27134	Caballeronia udeis	Caballeronia clade	LMG 27134	LMG27134	Free-living bacteria	NA	NA	NA	GCF_001544555	GCF_001544555	GCF_001544555
Caballeronia zhejiangensis BCC1706	Caballeronia zhejiangensis	Caballeronia clade	BCC1706	BCC1706	Free-living bacteria	NA	NA	NA	GCF_902833575	GCF_902833575	GCF_902833575
Candidatus Burkholderia alatipes SD2547	Candidatus Burkholderia alatipes	Caballeronia clade	Dessein et al. 2547 (BR)	SD2547	Endophyte	Nodulated	Rubiaceae	Psychotria alatipes	JN053515	JN053967	JN054098
Candidatus Burkholderia alatipes SD2555	Candidatus Burkholderia alatipes	Caballeronia clade	Dessein et al. 2555 (BR)	SD2555	Endophyte	Nodulated	Rubiaceae	Psychotria alatipes	JN053516	JN053968	JN054099
Candidatus Burkholderia amboniana Luke8344	Candidatus Burkholderia amboniana	Caballeronia clade	Luke 8344 (UPS)	Luke8344	Endophyte	Nodulated	Rubiaceae	Psychotria amboniana		JN053969	JN054100
Candidatus Burkholderia andongensis BL271	Candidatus Burkholderia andongensis	Caballeronia clade	Lemaire et al. 271 (BR)	BL271	Endophyte	Nodulated	Rubiaceae	Sericanthe andongensis	JF916918	JF916908	JF916913
Candidatus Burkholderia andongensis SD1097	Candidatus Burkholderia andongensis	Caballeronia clade	Dessein et al. 1097 (BR)	SD1097	Endophyte	Nodulated	Rubiaceae	Sericanthe andongensis	JF916921	JF916905	JF916915
Candidatus Burkholderia anthocleistifolia SD1875	Candidatus Burkholderia anthocleistifolia	Caballeronia clade	Dessein et al. 1875 (BR)	SD1875	Endophyte	Nodulated	Rubiaceae	Psychotria anthocleistifolia	JN053517	JN053970	JN054101
Candidatus Burkholderia bidentata OL593	Candidatus Burkholderia bidentata	Caballeronia clade	Lachenaud et al. 593 (BR)	OL593	Endophyte	Nodulated	Rubiaceae	Pavetta bidentata	JN053519	JN053972	JN054103
Candidatus Burkholderia bifaria OL707	Candidatus Burkholderia bifaria	Caballeronia clade	Lachenaud et al. 707 (BR)	OL707	Endophyte	Nodulated	Rubiaceae	Psychotria bifaria	JN053522	JN053975	JN054106
Candidatus Burkholderia bifaria SD2862A	Candidatus Burkholderia bifaria	Caballeronia clade	Dessein et al. 2862A (BR)	SD2862A	Endophyte	Nodulated	Rubiaceae	Psychotria bifaria	JN053520	JN053973	JN054104
Candidatus Burkholderia brachyantha OL876B	Candidatus Burkholderia brachyantha	Caballeronia clade	Lachenaud et al. 876B (BR)	OL876B	Endophyte	Nodulated	Rubiaceae	Psychotria brachyantha	JN053526	JN053979	JN054110
Candidatus Burkholderia brachyantha SD2731	Candidatus Burkholderia brachyantha	Caballeronia clade	Dessein et al. 2731 (BR)	SD2731	Endophyte	Nodulated	Rubiaceae	Psychotria brachyantha	JN053525	JN053978	JN054109
Candidatus Burkholderia brachyanthoides BR2009044596	Candidatus Burkholderia brachyanthoides	Caballeronia clade	BR2009044596 (BR)	BR2009044596	Endophyte	Nodulated	Rubiaceae	Psychotria brachyanthoides		JN053977	JN054108
Candidatus Burkholderia brevipaniculata SD2916	Candidatus Burkholderia brevipaniculata	Caballeronia clade	Dessein et al. 2916 (BR)	SD2916	Endophyte	Nodulated	Rubiaceae	Psychotria brevipaniculata	JN053527	JN053980	JN054111
Candidatus Burkholderia calva BR19620512	Candidatus Burkholderia calva	Caballeronia clade	19620512 (BR)	BR19620512	Endophyte	Nodulated	Rubiaceae	Psychotria calva	HQ849116	JF295009	HQ849172
Candidatus Burkholderia calva BR19640306	Candidatus Burkholderia calva	Caballeronia clade	19640306 (BR)	BR19640306	Endophyte	Nodulated	Rubiaceae	Psychotria calva	HQ849117	HQ849227	HQ849173
Candidatus Burkholderia camerunensis OL717A	Candidatus Burkholderia camerunensis	Caballeronia clade	Lachenaud et al. 717A (BR)	OL717A	Endophyte	Nodulated	Rubiaceae	Psychotria camerunensis	JN053534	JN053988	JN054200
Candidatus Burkholderia camerunensis OL862	Candidatus Burkholderia camerunensis	Caballeronia clade	Lachenaud et al. 862 (BR)	OL862	Endophyte	Nodulated	Rubiaceae	Psychotria camerunensis	JN053536	JN053985	JN054116
Candidatus Burkholderia camerunensis SD1465	Candidatus Burkholderia camerunensis	Caballeronia clade	Dessein et al. 1465 (BR)	SD1465	Endophyte	Nodulated	Rubiaceae	Psychotria camerunensis	JN053530	JN053983	JN054114
Candidatus Burkholderia camerunensis SD3165A	Candidatus Burkholderia camerunensis	Caballeronia clade	Dessein et al. 3165A (BR)	SD3165A	Endophyte	Nodulated	Rubiaceae	Psychotria camerunensis	JN053532	JN053986	JN054198
Candidatus Burkholderia catophylla BL180	Candidatus Burkholderia catophylla	Caballeronia clade	Lemaire et al. 180 (BR)	BL180	Endophyte	Nodulated	Rubiaceae	Pavetta catophylla	JN053538	JN053991	JN054118
Candidatus Burkholderia catophylla BL219	Candidatus Burkholderia catophylla	Caballeronia clade	Lemaire et al. 219 (BR)	BL219	Endophyte	Nodulated	Rubiaceae	Pavetta catophylla	JN053540	JN053992	JN054120
Candidatus Burkholderia cooperi BL247	Candidatus Burkholderia cooperi	Caballeronia clade	Lemaire et al. 247 (BR)	BL247	Endophyte	Nodulated	Rubiaceae	Pavetta cooperi	JN053542	JN053994	JN054122
Candidatus Burkholderia cooperi BL75	Candidatus Burkholderia cooperi	Caballeronia clade	Lemaire et al. 75 (BR)	BL75	Endophyte	Nodulated	Rubiaceae	Pavetta cooperi	JN053541	JN053993	JN054121
Candidatus Burkholderia crenata BR19073685	Candidatus Burkholderia crenata	Caballeronia clade	19073685 (BR)	BR19073685	Endophyte	Nodulated	Primulaceae	Ardisia crenata	JF416281	JF416287
Candidatus Burkholderia crenata BR19073686	Candidatus Burkholderia crenata	Caballeronia clade	19073686 (BR)	BR19073686	Endophyte	Nodulated	Primulaceae	Ardisia crenata	JF416282	JF416288
Candidatus Burkholderia crenata BR19696187	Candidatus Burkholderia crenata	Caballeronia clade	19696187 (RBGE)	BR19696187	Endophyte	Nodulated	Primulaceae	Ardisia crenata	JF416283	JF416289
Candidatus Burkholderia darwiniana SD2682	Candidatus Burkholderia darwiniana	Caballeronia clade	Dessein et al. 2682 (BR)	SD2682	Endophyte	Nodulated	Rubiaceae	Psychotria darwiniana	JN053543	JN053995	JN054123
Candidatus Burkholderia darwiniana SD2720A	Candidatus Burkholderia darwiniana	Caballeronia clade	Dessein et al. 2720A (BR)	SD2720A	Endophyte	Nodulated	Rubiaceae	Psychotria darwiniana	JN053544	JN053996	JN054124
Candidatus Burkholderia edentula BL135	Candidatus Burkholderia edentula	Caballeronia clade	Lemaire et al. 135 (BR)	BL135	Endophyte	Nodulated	Rubiaceae	Pavetta edentula	JN053547	JN053999	JN054127
Candidatus Burkholderia edentula BL60	Candidatus Burkholderia edentula	Caballeronia clade	Lemaire et al. 60 (BR)	BL60	Endophyte	Nodulated	Rubiaceae	Pavetta edentula	JN053545	JN053997	JN054125
Candidatus Burkholderia edentula BL70C	Candidatus Burkholderia edentula	Caballeronia clade	Lemaire et al. 70C (BR)	BL70C	Endophyte	Nodulated	Rubiaceae	Pavetta edentula	JN053546	JN053998	JN054126
Candidatus Burkholderia expanssissima IG4	Candidatus Burkholderia expanssissima	Caballeronia clade	Groeninckx et al. 4 (BR)	IG4	Endophyte	Nodulated	Rubiaceae	Psychotria expanssissima	JN053548	JN054000	JN054128
Candidatus Burkholderia eylesii BL87	Candidatus Burkholderia eylesii	Caballeronia clade	Lemaire et al. 87 (BR)	BL87	Endophyte	Nodulated	Rubiaceae	Pavetta eylesii	JN053549	JN054001	JN054129
Candidatus Burkholderia fleuryana SD2578	Candidatus Burkholderia fleuryana	Caballeronia clade	Dessein et al. 2578 (BR)	SD2578	Endophyte	Nodulated	Rubiaceae	Psychotria fleuryana	JN053551	JN054003	JN054130
Candidatus Burkholderia fleuryana SD2675	Candidatus Burkholderia fleuryana	Caballeronia clade	Dessein et al. 2675 (BR)	SD2675	Endophyte	Nodulated	Rubiaceae	Psychotria fleuryana	JN053552	JN054004	JN054131
Candidatus Burkholderia gardeniifolia BL136	Candidatus Burkholderia gardeniifolia	Caballeronia clade	Lemaire et al. 136 (BR)	BL136	Endophyte	Nodulated	Rubiaceae	Pavetta gardeniifolia	JN053555	JN054007	JN054133
Candidatus Burkholderia gardeniifolia BL276	Candidatus Burkholderia gardeniifolia	Caballeronia clade	Lemaire et al. 276 (BR)	BL276	Endophyte	Nodulated	Rubiaceae	Pavetta gardeniifolia	JN053553	JN054005	JN054132
Candidatus Burkholderia harborii BL49A	Candidatus Burkholderia harborii	Caballeronia clade	Lemaire & Verstraete 49A	BL49A	Endophyte	Nodulated	Rubiaceae	Pavetta harborii	JF265202	JF265179	JF265225
Candidatus Burkholderia harborii BL49B	Candidatus Burkholderia harborii	Caballeronia clade	Lemaire & Verstraete 49B	BL49B	Endophyte	Nodulated	Rubiaceae	Pavetta harborii	JF265203	JF265180	JF265226
Candidatus Burkholderia hispidae OL732	Candidatus Burkholderia hispidae	Caballeronia clade	Lachenaud et al. 732 (BR)	OL732	Endophyte	Nodulated	Rubiaceae	Pavetta hispida	HQ849123	HQ849232	HQ849179
Candidatus Burkholderia hispidae SD3176	Candidatus Burkholderia hispidae	Caballeronia clade	Dessein et al. 3176 (BR)	SD3176	Endophyte	Nodulated	Rubiaceae	Pavetta hispida	HQ849122	HQ849231	HQ849178
Candidatus Burkholderia holtzii Luke8342	Candidatus Burkholderia holtzii	Caballeronia clade	Luke 8342 (UPS)	Luke8342	Endophyte	Nodulated	Rubiaceae	Psychotria holtzii		JN054008	JN054134
Candidatus Burkholderia humilis SD1497	Candidatus Burkholderia humilis	Caballeronia clade	Dessein et al. 1497 (BR)	SD1497	Endophyte	Nodulated	Rubiaceae	Psychotria humilis	JN053556	JN054010	JN054136
Candidatus Burkholderia humilis SD3175	Candidatus Burkholderia humilis	Caballeronia clade	Dessein et al. 3175 (BR)	SD3175	Endophyte	Nodulated	Rubiaceae	Psychotria humilis	JN053557	JN054011	JN054137
Candidatus Burkholderia inandensis BL244	Candidatus Burkholderia inandensis	Caballeronia clade	Lemaire et al. 244 (BR)	BL244	Endophyte	Nodulated	Rubiaceae	Pavetta inandensis	JN053558	JN054013	JN054139
Candidatus Burkholderia kikwitensis SD1043	Candidatus Burkholderia kikwitensis	Caballeronia clade	Dessein et al. 1043 (BR)	SD1043	Endophyte	Nodulated	Rubiaceae	Psychotria kikwitensis	JN053560	JN054015	JN054141
Candidatus Burkholderia kimuenzae PS7	Candidatus Burkholderia kimuenzae	Caballeronia clade	Stoffelen et al. 7 (BR)	PS7	Endophyte	Nodulated	Rubiaceae	Psychotria kimuenzae	JN053561	JN054016	JN054142
Candidatus Burkholderia kirkii BR19536779	Candidatus Burkholderia kirkii	Caballeronia clade	19536779 (BR)	BR19536779	Endophyte	Nodulated	Rubiaceae	Psychotria kirkii	HQ849109	HQ849220	HQ849165
Candidatus Burkholderia kirkii BR2000194661	Candidatus Burkholderia kirkii	Caballeronia clade	2000194661 (BR)	BR2000194661	Endophyte	Nodulated	Rubiaceae	Psychotria kirkii	HQ849110	HQ849221	HQ849166
Candidatus Burkholderia kirkii BR200103624	Candidatus Burkholderia kirkii	Caballeronia clade	200103624 (BR)	BR200103624	Endophyte	Nodulated	Rubiaceae	Psychotria kirkii	HQ849115	HQ849226	HQ849171
Candidatus Burkholderia kirkii BR2001051392	Candidatus Burkholderia kirkii	Caballeronia clade	2001051392 (BR)	BR2001051392	Endophyte	Nodulated	Rubiaceae	Psychotria kirkii	HQ849113	HQ849224	HQ849169
Candidatus Burkholderia konguensis OL636E	Candidatus Burkholderia konguensis	Caballeronia clade	Lachenaud et al. 636E (BR)	OL636E	Endophyte	Nodulated	Rubiaceae	Psychotria konguensis	JN053566	JN054026	JN054152
Candidatus Burkholderia konguensis OL932	Candidatus Burkholderia konguensis	Caballeronia clade	Lachenaud et al. 932 (BR)	OL932	Endophyte	Nodulated	Rubiaceae	Psychotria konguensis	JN053567	JN054027	JN054153
Candidatus Burkholderia konguensis SD1705	Candidatus Burkholderia konguensis	Caballeronia clade	Dessein et al. 1705 (BR)	SD1705	Endophyte	Nodulated	Rubiaceae	Psychotria konguensis	JN053565	JN054024	JN054150
Candidatus Burkholderia kotzei BL126	Candidatus Burkholderia kotzei	Caballeronia clade	Lemaire et al. 126 (BR)	BL126	Endophyte	Nodulated	Rubiaceae	Pavetta kotzei	JN053568	JN054028	JN054154
Candidatus Burkholderia lanceolata BL40	Candidatus Burkholderia lanceolata	Caballeronia clade	Lemaire et al. 40 (BR)	BL40	Endophyte	Nodulated	Rubiaceae	Pavetta lanceolata	JN053569	JN054029	JN054155
Candidatus Burkholderia lanceolata BL41	Candidatus Burkholderia lanceolata	Caballeronia clade	Lemaire et al. 41 (BR)	BL41	Endophyte	Nodulated	Rubiaceae	Pavetta lanceolata	JN053570	JN054030	JN054156
Candidatus Burkholderia leptophylla OL864	Candidatus Burkholderia leptophylla	Caballeronia clade	Lachenaud et al. 864 (BR)	OL864	Endophyte	Nodulated	Rubiaceae	Psychotria leptophylla	JN053578	JN054037	JN054164
Candidatus Burkholderia leptophylla SD3111A	Candidatus Burkholderia leptophylla	Caballeronia clade	Dessein et al. 3111A (BR)	SD3111A	Endophyte	Nodulated	Rubiaceae	Psychotria leptophylla	JN053571	JN054031	JN054157
Candidatus Burkholderia letouzeyi OL931	Candidatus Burkholderia letouzeyi	Caballeronia clade	Lachenaud et al. 931 (BR)	OL931	Endophyte	Nodulated	Rubiaceae	Psychotria letouzeyi	JN053581	JN054040	JN054167
Candidatus Burkholderia letouzeyi SD1731	Candidatus Burkholderia letouzeyi	Caballeronia clade	Dessein et al. 1731 (BR)	SD1731	Endophyte	Nodulated	Rubiaceae	Psychotria letouzeyi	JN053579	JN054038	JN054165
Candidatus Burkholderia letouzeyi SD2140	Candidatus Burkholderia letouzeyi	Caballeronia clade	Dessein et al. 2140 (BR)	SD2140	Endophyte	Nodulated	Rubiaceae	Psychotria letouzeyi	JN053580	JN054039	JN054166
Candidatus Burkholderia lokohensis JT238	Candidatus Burkholderia lokohensis	Caballeronia clade	Tosh et al. 238 (BR)	JT238	Endophyte	Nodulated	Rubiaceae	Psychotria lokohensis	JN053582	JN054041	JN054168
Candidatus Burkholderia mamillata BR10005024	Candidatus Burkholderia mamillata	Caballeronia clade	10005024 (BR)	BR10005024	Endophyte	Nodulated	Primulaceae	Ardisia mamillata	JF416285	JF416291
Candidatus Burkholderia mannii SD1793	Candidatus Burkholderia mannii	Caballeronia clade	Dessein et al. 1793 (BR)	SD1793	Endophyte	Nodulated	Rubiaceae	Psychotria mannii	JN053584	JN054043	JN054172
Candidatus Burkholderia mannii SD1807	Candidatus Burkholderia mannii	Caballeronia clade	Dessein et al. 1807 (BR)	SD1807	Endophyte	Nodulated	Rubiaceae	Psychotria mannii	JN053585	JN054044	JN054173
Candidatus Burkholderia mannii SD2299	Candidatus Burkholderia mannii	Caballeronia clade	Dessein et al. 2299 (BR)	SD2299	Endophyte	Nodulated	Rubiaceae	Psychotria mannii	JN053587	JN054047	JN054176
Candidatus Burkholderia mannii SD2375	Candidatus Burkholderia mannii	Caballeronia clade	Dessein et al. 2375 (BR)	SD2375	Endophyte	Nodulated	Rubiaceae	Psychotria mannii	JN053588	JN054048	JN054177
Candidatus Burkholderia nigropunctata PS13	Candidatus Burkholderia nigropunctata	Caballeronia clade	Stoffelen et al. 13 (BR)	PS13	Endophyte	Nodulated	Rubiaceae	Psychotria nigropunctata	HQ849118	HQ849228	HQ849174
Candidatus Burkholderia pendulothyrsa OL647B	Candidatus Burkholderia pendulothyrsa	Caballeronia clade	Lachenaud et al. 647B (BR)	OL647B	Endophyte	Nodulated	Rubiaceae	Psychotria pendulothyrsa	JN053590	JN054051	JN054180
Candidatus Burkholderia pendulothyrsa SD2438	Candidatus Burkholderia pendulothyrsa	Caballeronia clade	Dessein et al. 2438 (BR)	SD2438	Endophyte	Nodulated	Rubiaceae	Psychotria pendulothyrsa	JN053589	JN054050	JN054179
Candidatus Burkholderia petitii OL658	Candidatus Burkholderia petitii	Caballeronia clade	Lachenaud et al. 658 (BR)	OL658	Endophyte	Nodulated	Rubiaceae	Sericanthe petitii	JF916922	JF916910	JF916917
Candidatus Burkholderia petitii SD1512	Candidatus Burkholderia petitii	Caballeronia clade	Dessein et al. 1512 (BR)	SD1512	Endophyte	Nodulated	Rubiaceae	Sericanthe petitii	JF916923	JF916911	JF916916
Candidatus Burkholderia pumila BR2004143571	Candidatus Burkholderia pumila	Caballeronia clade	BR2004143571 (BR)	BR2004143571	Endophyte	Nodulated	Rubiaceae	Psychotria pumila		JN054052	JN054181
Candidatus Burkholderia recurva SD2550A	Candidatus Burkholderia recurva	Caballeronia clade	Dessein et al. 2550A (BR)	SD2550A	Endophyte	Nodulated	Rubiaceae	Psychotria recurva	JN053593	JN054054	JN054183
Candidatus Burkholderia recurva SD2575	Candidatus Burkholderia recurva	Caballeronia clade	Dessein et al. 2575 (BR)	SD2575	Endophyte	Nodulated	Rubiaceae	Psychotria recurva	JN053594	JN054055	JN054184
Candidatus Burkholderia rhizomatosa SD1785	Candidatus Burkholderia rhizomatosa	Caballeronia clade	Dessein et al. 1785 (BR)	SD1785	Endophyte	Nodulated	Rubiaceae	Psychotria rhizomatosa	JN053598	JN054058	JN054187
Candidatus Burkholderia rhizomatosa SD2223	Candidatus Burkholderia rhizomatosa	Caballeronia clade	Dessein et al. 222 (BR)	SD2223	Endophyte	Nodulated	Rubiaceae	Psychotria rhizomatosa	JN053600	JN054060	JN054189
Candidatus Burkholderia rhizomatosa SD2368	Candidatus Burkholderia rhizomatosa	Caballeronia clade	Dessein et al. 2368 (BR)	SD2368	Endophyte	Nodulated	Rubiaceae	Psychotria rhizomatosa	JN053597	JN054057	JN054186
Candidatus Burkholderia rhizomatosa SD2432	Candidatus Burkholderia rhizomatosa	Caballeronia clade	Dessein et al. 2432 (BR)	SD2432	Endophyte	Nodulated	Rubiaceae	Psychotria rhizomatosa	JN053602	JN054062	JN054191
Candidatus Burkholderia rhizomatosa SD2551B	Candidatus Burkholderia rhizomatosa	Caballeronia clade	Dessein et al. 2551B (BR)	SD2551B	Endophyte	Nodulated	Rubiaceae	Psychotria rhizomatosa	JN053603	JN054063	JN054192
Candidatus Burkholderia rhizomatosa SD2674	Candidatus Burkholderia rhizomatosa	Caballeronia clade	Dessein et al. 2674 (BR)	SD2674	Endophyte	Nodulated	Rubiaceae	Psychotria rhizomatosa	JN053604	JN054064	JN054193
Candidatus Burkholderia rigidae OL694	Candidatus Burkholderia rigidae	Caballeronia clade	Lachenaud et al. 694 (BR)	OL694	Endophyte	Nodulated	Rubiaceae	Pavetta rigida	HQ849120	HQ849229	HQ849176
Candidatus Burkholderia rigidae OL877	Candidatus Burkholderia rigidae	Caballeronia clade	Lachenaud et al. 877 (BR)	OL877	Endophyte	Nodulated	Rubiaceae	Pavetta rigida	HQ849121	HQ849230	HQ849177
Candidatus Burkholderia rubripilis SD1973	Candidatus Burkholderia rubripilis	Caballeronia clade	Dessein et al. 1973 (BR)	SD1973	Endophyte	Nodulated	Rubiaceae	Psychotria rubripilis	JN053607	JN054067	JN054195
Candidatus Burkholderia rubripilis SD2077	Candidatus Burkholderia rubripilis	Caballeronia clade	Dessein et al. 2077 (BR)	SD2077	Endophyte	Nodulated	Rubiaceae	Psychotria rubripilis	JN053608	JN054068	JN054196
Candidatus Burkholderia rubripilis SD2295	Candidatus Burkholderia rubripilis	Caballeronia clade	Dessein et al. 2295 (BR)	SD2295	Endophyte	Nodulated	Rubiaceae	Psychotria rubripilis	JN053606	JN054066	JN054194
Candidatus Burkholderia rubripilis SD3174	Candidatus Burkholderia rubripilis	Caballeronia clade	Dessein et al. 3174 (BR)	SD3174	Endophyte	Nodulated	Rubiaceae	Psychotria rubripilis	JN053609	JN054069	JN054197
Candidatus Burkholderia rubristipulata SD2107	Candidatus Burkholderia rubristipulata	Caballeronia clade	Dessein et al. 2107 (BR)	SD2107	Endophyte	Nodulated	Rubiaceae	Psychotria rubristipulata	JN053610	JN053740	JN054070
Candidatus Burkholderia schumannianae BL1	Candidatus Burkholderia schumannianae	Caballeronia clade	Lemaire et al. 1 (BR)	BL1	Endophyte	Nodulated	Rubiaceae	Pavetta schumanniana	HQ849128	HQ849237	HQ849184
Candidatus Burkholderia schumannianae SD1099	Candidatus Burkholderia schumannianae	Caballeronia clade	Dessein et al. 1099 (BR)	SD1099	Endophyte	Nodulated	Rubiaceae	Pavetta schumanniana	HQ849124	HQ849233	HQ849180
Candidatus Burkholderia spithamea BR2000194762	Candidatus Burkholderia spithamea	Caballeronia clade	BR2000194762 (BR)	BR2000194762	Endophyte	Nodulated	Rubiaceae	Psychotria spithamea	JN053620	JN054079
Candidatus Burkholderia subpunctata OL775A	Candidatus Burkholderia subpunctata	Caballeronia clade	Lachenaud et al. 775A (BR)	OL775A	Endophyte	Nodulated	Rubiaceae	Psychotria subpunctata	JN053621	JN054081	JN054210
Candidatus Burkholderia subpunctata OL815	Candidatus Burkholderia subpunctata	Caballeronia clade	Lachenaud et al. 815 (BR)	OL815	Endophyte	Nodulated	Rubiaceae	Psychotria subpunctata	JN053622	JN054082	JN054211
Candidatus Burkholderia trichardtensis BL280	Candidatus Burkholderia trichardtensis	Caballeronia clade	Lemaire et al. 280 (BR)	BL280	Endophyte	Nodulated	Rubiaceae	Pavetta trichardtensis	JN053623	JN054083	JN054212
Candidatus Burkholderia trichardtensis BL282	Candidatus Burkholderia trichardtensis	Caballeronia clade	Lemaire et al. 282 (BR)	BL282	Endophyte	Nodulated	Rubiaceae	Pavetta trichardtensis	JN053624	JN054084	JN054213
Candidatus Burkholderia uapacifolia SD1732	Candidatus Burkholderia uapacifolia	Caballeronia clade	Dessein et al. 1732 (BR)	SD1732	Endophyte	Nodulated	Rubiaceae	Psychotria uapacifolia	JN053627	JN054087	JN054215
Candidatus Burkholderia uapacifolia SD2084	Candidatus Burkholderia uapacifolia	Caballeronia clade	Dessein et al. 2084 (BR)	SD2084	Endophyte	Nodulated	Rubiaceae	Psychotria uapacifolia	JN053628	JN054088	JN054216
Candidatus Burkholderia umbellifera SD2414	Candidatus Burkholderia umbellifera	Caballeronia clade	Dessein et al. 2414 (BR)	SD2414	Endophyte	Nodulated	Rubiaceae	Psychotria umbellifera	JN053629	JN054089	JN054217
Candidatus Burkholderia vanwykii BL154	Candidatus Burkholderia vanwykii	Caballeronia clade	Lemaire et al. 154 (BR)	BL154	Endophyte	Nodulated	Rubiaceae	Pavetta vanwykiana	JN053630	JN054090
Candidatus Burkholderia vanwykii BL168	Candidatus Burkholderia vanwykii	Caballeronia clade	Lemaire et al. 168 (BR)	BL168	Endophyte	Nodulated	Rubiaceae	Pavetta vanwykiana	JN053631	JN054091
Candidatus Burkholderia vanwykii BL181	Candidatus Burkholderia vanwykii	Caballeronia clade	Lemaire et al. 181 (BR)	BL181	Endophyte	Nodulated	Rubiaceae	Pavetta vanwykiana	JN053632	JN054092
Candidatus Burkholderia verschuerenii OL655A	Candidatus Burkholderia verschuerenii	Caballeronia clade	Lachenaud et al. 655A (BR)	OL655A	Endophyte	Nodulated	Rubiaceae	Psychotria verschuerenii	JN053636	JN054096	JN054221
Candidatus Burkholderia verschuerenii SD1760	Candidatus Burkholderia verschuerenii	Caballeronia clade	Dessein et al. 1760 (BR)	SD1760	Endophyte	Nodulated	Rubiaceae	Psychotria verschuerenii	JN053634	JN054094	JN054219
Candidatus Burkholderia virens RBGE20042025	Candidatus Burkholderia virens	Caballeronia clade	20042025 (RBGE)	RBGE20042025	Endophyte	Nodulated	Primulaceae	Ardisia virens	JF416286	JF416292
Endophyte of Empogona congesta	Endophyte of Empogona congesta	Caballeronia clade	Dessein et al. 1103 (BR)	SD1103	Endophyte	Non-nodulated	Rubiaceae	Empogona congesta	OQ189898	OQ305553	OQ305555
Endophyte of Fadogia ancylantha BV140	Endophyte of Fadogia ancylantha	Paraburkholderia clade	Verstraete & Lemaire 140 (BR)	BV140	Endophyte	Non-nodulated	Rubiaceae	Fadogia ancylantha	KF488358	KF488397	KF488471
Endophyte of Fadogia ancylantha BV145	Endophyte of Fadogia ancylantha	Paraburkholderia clade	Verstraete & Lemaire 145 (BR)	BV145	Endophyte	Non-nodulated	Rubiaceae	Fadogia ancylantha	KF488359	KF488398	KF488472
Endophyte of Fadogia ancylantha SD1101	Endophyte of Fadogia ancylantha	Paraburkholderia clade	Dessein et al. 1101 (BR)	SD1101	Endophyte	Non-nodulated	Rubiaceae	Fadogia ancylantha	KF488361	KF488393	KF488480
Endophyte of Fadogia cienkowskii SD258	Endophyte of Fadogia cienkowskii	Paraburkholderia clade	Dessein et al. 258 (BR)	SD258	Endophyte	Non-nodulated	Rubiaceae	Fadogia cienkowskii	KF488357	KF488396	KF488477
Endophyte of Fadogia fuchsioides SD1083	Endophyte of Fadogia fuchsioides	Paraburkholderia clade	Dessein et al. 1083 (BR)	SD1083	Endophyte	Non-nodulated	Rubiaceae	Fadogia fuchsioides	KF488362	KF488394	KF488481
Endophyte of Fadogia homblei BL3	Endophyte of Fadogia homblei	Paraburkholderia clade	Lemaire & Verstraete 3	BL3	Endophyte	Non-nodulated	Rubiaceae	Fadogia homblei	JF265197	JF265174	JF265220
Endophyte of Fadogia homblei BL9	Endophyte of Fadogia homblei	Paraburkholderia clade	Lemaire & Verstraete 9	BL9	Endophyte	Non-nodulated	Rubiaceae	Fadogia homblei	JF265200	JF265177	JF265223
Endophyte of Fadogia stenophylla ssp odorata BV357	Endophyte of Fadogia stenophylla ssp odorata	Paraburkholderia clade	Verstraete & Lemaire 357 (BR)	BV357	Endophyte	Non-nodulated	Rubiaceae	Fadogia stenophylla	KF488364	KF488390	KF488473
Endophyte of Fadogia stenophylla ssp odorata Lovett 2267	Endophyte of Fadogia stenophylla ssp odorata	Paraburkholderia clade	Lovett 2267 (BR)	Lovett 2267	Endophyte	Non-nodulated	Rubiaceae	Fadogia stenophylla	KF488368	KF488385	KF488440
Endophyte of Fadogia tetraquetra BL223	Endophyte of Fadogia tetraquetra	Paraburkholderia clade	Lemaire & Verstraete 223	BL223	Endophyte	Non-nodulated	Rubiaceae	Fadogia tetraquetra	JX064920	JX065010	JX065055
Endophyte of Fadogia triphylla var giorgii BV147	Endophyte of Fadogia triphylla var giorgii	Paraburkholderia clade	Verstraete & Lemaire 147 (BR)	BV147	Endophyte	Non-nodulated	Rubiaceae	Fadogia triphylla var giorgii	KF488356	KF488391	KF488478
Endophyte of Fadogia triphylla var giorgii BV343	Endophyte of Fadogia triphylla var giorgii	Paraburkholderia clade	Verstraete & Lemaire 343	BV343	Endophyte	Non-nodulated	Rubiaceae	Fadogia triphylla var giorgii	KF488357	KF488396	KF488477
Endophyte of Fadogia triphylla var triphylla BV264	Endophyte of Fadogia triphylla var triphylla	Paraburkholderia clade	Verstraete & Lemaire 264	BV264	Endophyte	Non-nodulated	Rubiaceae	Fadogia triphylla var triphylla	KF488365	KF488387	KF488438
Endophyte of Fadogia triphylla var triphylla BV268	Endophyte of Fadogia triphylla var triphylla	Paraburkholderia clade	Verstraete & Lemaire 268	BV268	Endophyte	Non-nodulated	Rubiaceae	Fadogia triphylla var triphylla	KF488366	KF488384	KF488439
Endophyte of Fadogia triphylla var triphylla BV325	Endophyte of Fadogia triphylla var triphylla	Paraburkholderia clade	Verstraete & Lemaire 235	BV235	Endophyte	Non-nodulated	Rubiaceae	Fadogia triphylla var triphylla	KF488367	KF488388	KF488441
Endophyte of Fadogiella stigmatoloba Gillett 17403	Endophyte of Fadogiella stigmatolob	Paraburkholderia clade	Gillett 17403 (BR)	Gillett 17403	Endophyte	Non-nodulated	Rubiaceae	Fadogia cienkowskii	KF488365	KF488387	KF488438
Endophyte of Fadogiella stigmatoloba SD337	Endophyte of Fadogiella stigmatoloba	Paraburkholderia clade	Dessein et al. 337 (BR)	SD337	Endophyte	Non-nodulated	Rubiaceae	Fadogia cienkowskii	KF488366	KF488384	KF488439
Endophyte of Globulostylis leniochlamys SD1448	Endophyte of Globulostylis leniochlamys	Paraburkholderia clade	Dessein et al. 1448 (BR)	SD1448	Endophyte	Non-nodulated	Rubiaceae	Globulostylis leniochlamys	KF488350	KF488405	KF488468
Endophyte of Globulostylis minor SD2876	Endophyte of Globulostylis minor	Caballeronia clade	Dessein et al. 2876 (BR)	SD2876	Endophyte	Non-nodulated	Rubiaceae	Globulostylis minor	KF488355	KF488418	KF488445
Endophyte of Globulostylis rammelooana SD1546	Endophyte of Globulostylis rammelooana	Caballeronia clade	Dessein et al. 1546 (BR)	SD1546	Endophyte	Non-nodulated	Rubiaceae	Globulostylis rammelooana	KF488354	KF488416	KF488444
Endophyte of Globulostylis robbrechtiana BSO4868	Endophyte of Globulostylis robbrechtiana	Caballeronia clade	Sonke et al. 4868 (BR)	BSO4868	Endophyte	Non-nodulated	Rubiaceae	Globulostylis robbrechtiana	KF488353	KF488414	KF488442
Endophyte of Globulostylis robbrechtiana BSO4872	Endophyte of Globulostylis robbrechtiana	Caballeronia clade	Sonke et al. 4872 (BR)	BSO4872	Endophyte	Non-nodulated	Rubiaceae	Globulostylis robbrechtiana	KF488352	KF488415	KF488443
Endophyte of Globulostylis uncinula SD2116	Endophyte of Globulostylis uncinula	Caballeronia clade	Dessein et al. 2116 (BR)	SD2116	Endophyte	Non-nodulated	Rubiaceae	Globulostylis uncinula	KF488347	KF488406	KF488469
Endophyte of Globulostylis uncinula SD2337	Endophyte of Globulostylis uncinula	Caballeronia clade	Dessein et al. 2337 (BR)	SD2337	Endophyte	Non-nodulated	Rubiaceae	Globulostylis uncinula	KF488351	KF488407	KF488470
Endophyte of Psychotria anetoclada OL590	Endophyte of Psychotria anetoclada	Caballeronia clade	Lachenaud et al. 590 (BR)	OL590	Endophyte	Non-nodulated	Rubiaceae	Psychotria anetoclada	JN643560	JN643594	JN643631
Endophyte of Psychotria anetoclada OL696	Endophyte of Psychotria anetoclada	Caballeronia clade	Lachenaud et al. 696 (BR)	OL696	Endophyte	Non-nodulated	Rubiaceae	Psychotria anetoclada	JN643561	JN643595	JN643632
Endophyte of Psychotria anetoclada OL787	Endophyte of Psychotria anetoclada	Caballeronia clade	Lachenaud et al. 787 (BR)	OL787	Endophyte	Non-nodulated	Rubiaceae	Psychotria anetoclada	JN643563	JN643597	JN643634
Endophyte of Psychotria anetoclada OL836	Endophyte of Psychotria anetoclada	Caballeronia clade	Lachenaud et al. 836 (BR)	OL836	Endophyte	Non-nodulated	Rubiaceae	Psychotria anetoclada	JN643564	JN643598	JN643635
Endophyte of Psychotria anetoclada SD2776	Endophyte of Psychotria anetoclada	Caballeronia clade	Dessein et al. 2776 (BR)	SD2776	Endophyte	Non-nodulated	Rubiaceae	Psychotria anetoclada	JN643568	JN643602	JN643639
Endophyte of Psychotria anetoclada SD3138	Endophyte of Psychotria anetoclada	Caballeronia clade	Dessein et al. 3138 (BR)	SD3138	Endophyte	Non-nodulated	Rubiaceae	Psychotria anetoclada	JN643559	JN643592	JN643629
Endophyte of Psychotria arborea SD2679	Endophyte of Psychotria arborea	Caballeronia clade	Dessein et al. 2679 (BR)	SD2679	Endophyte	Non-nodulated	Rubiaceae	Psychotria arborea		JN643604	JN643641
Endophyte of Psychotria bakossiensis SD2732	Endophyte of Psychotria bakossiensis	Caballeronia clade	Dessein et al. 2732 (BR)	SD2732	Endophyte	Non-nodulated	Rubiaceae	Psychotria bakossiensis	JN643571	JN643606	JN643643
Endophyte of Psychotria bimbiensis SD2804	Endophyte of Psychotria bimbiensis	Caballeronia clade	Dessein et al. 2804 (BR)	SD2804	Endophyte	Non-nodulated	Rubiaceae	Psychotria bimbiensis	JN643572	JN643607	JN643644
Endophyte of Psychotria breiyi SD2031	Endophyte of Psychotria breiyi	Caballeronia clade	Dessein et al. 2031 (BR)	SD2031	Endophyte	Non-nodulated	Rubiaceae	Psychotria breiyi		JN643608	JN643645
Endophyte of Psychotria capensis BL186	Endophyte of Psychotria capensis	Caballeronia clade	Lemaire et al. 186 (BR)	BL186	Endophyte	Non-nodulated	Rubiaceae	Psychotria capensis	JN643573	JN643609	JN643646
Endophyte of Psychotria descoingsii SD2218	Endophyte of Psychotria descoingsii	Caballeronia clade	Dessein et al. 2218 (BR)	SD2218	Endophyte	Non-nodulated	Rubiaceae	Psychotria descoingsii	JN643574	JN643610	JN643647
Endophyte of Psychotria desseinii SD1880	Endophyte of Psychotria desseinii	Caballeronia clade	Dessein et al. 1880 (BR)	SD1880	Endophyte	Non-nodulated	Rubiaceae	Psychotria desseinii	JN643575	JN643611	JN643648
Endophyte of Psychotria duncanthomasii SD2681	Endophyte of Psychotria duncanthomasii	Caballeronia clade	Dessein et al. 2681 (BR)	SD2681	Endophyte	Non-nodulated	Rubiaceae	Psychotria duncanthomasii	JN643583	JN643619	JN643656
Endophyte of Psychotria fernandopoensis SD2822	Endophyte of Psychotria fernandopoensis	Caballeronia clade	Dessein et al. 2822 (BR)	SD2822	Endophyte	Non-nodulated	Rubiaceae	Psychotria fernandopoensis	JN643577	JN643613	JN643650
Endophyte of Psychotria globiceps SD2774	Endophyte of Psychotria globiceps	Caballeronia clade	Dessein et al. 2774 (BR)	SD2774	Endophyte	Non-nodulated	Rubiaceae	Psychotria globiceps	JN643578	JN643614	JN643651
Endophyte of Psychotria issembei SD1838	Endophyte of Psychotria issembei	Caballeronia clade	Dessein et al. 1838 (BR)	SD1838	Endophyte	Non-nodulated	Rubiaceae	Psychotria issembei	JN643580	JN643616	JN643653
Endophyte of Psychotria laxithyrsa SD1951	Endophyte of Psychotria laxithyrsa	Caballeronia clade	Dessein et al. 1951 (BR)	SD1951	Endophyte	Non-nodulated	Rubiaceae	Psychotria laxithyrsa	JN643582	JN643618	JN643655
Endophyte of Psychotria onanae SD2773	Endophyte of Psychotria onanae	Caballeronia clade	Dessein et al. 2773 (BR)	SD2773	Endophyte	Non-nodulated	Rubiaceae	Psychotria onanae	JN643584	JN643620	JN643657
Endophyte of Psychotria psychotrioides SD2926	Endophyte of Psychotria psychotrioides	Caballeronia clade	Dessein et al. 2926 (BR)	SD2926	Endophyte	Non-nodulated	Rubiaceae	Psychotria psychotrioides	JN643585	JN643621	JN643658
Endophyte of Psychotria psychotrioides SD3093	Endophyte of Psychotria psychotrioides	Caballeronia clade	Dessein et al. 3093 (BR)	SD3093	Endophyte	Non-nodulated	Rubiaceae	Psychotria psychotrioides	JN643586	JN643622	JN643659
Endophyte of Psychotria satabiei SD1471	Endophyte of Psychotria satabiei	Caballeronia clade	Dessein et al. 1471 (BR)	SD1471	Endophyte	Non-nodulated	Rubiaceae	Psychotria satabiei	JN643588	JN643624	JN643661
Endophyte of Psychotria sitae SD1484	Endophyte of Psychotria sitae	Caballeronia clade	Dessein et al. 1484 (BR)	SD1484	Endophyte	Non-nodulated	Rubiaceae	Psychotria sitae	JN643590	JN643626	JN643663
Endophyte of Psychotria sitae SD2314	Endophyte of Psychotria sitae	Caballeronia clade	Dessein et al. 2314 (BR)	SD2314	Endophyte	Non-nodulated	Rubiaceae	Psychotria sitae	JN643589	JN643625	JN643662
Endophyte of Psychotria subobliqua SD2891	Endophyte of Psychotria subobliqua	Caballeronia clade	Dessein et al. 2891 (BR)	SD2891	Endophyte	Non-nodulated	Rubiaceae	Psychotria subobliqua		JN643627	JN643664
Endophyte of Psychotria taedoumgii SD2873	Endophyte of Psychotria taedoumgii	Caballeronia clade	Dessein et al. 2873 (BR)	SD2873	Endophyte	Non-nodulated	Rubiaceae	Psychotria taedoumgii	JN643570	JN643605	JN643642
Endophyte of Rytigynia flavida BV163	Endophyte of Rytigynia flavida	Paraburkholderia clade	Verstraete & Lemaire 163	BV163	Endophyte	Non-nodulated	Rubiaceae	Rytigynia flavida	KF488350	KF488405	KF488468
Endophyte of Rytigynia flavida BV166	Endophyte of Rytigynia flavida	Paraburkholderia clade	Verstraete & Lemaire 166	BV166	Endophyte	Non-nodulated	Rubiaceae	Rytigynia flavida	KF488347	KF488406	KF488469
Endophyte of Rytigynia flavida BV167	Endophyte of Rytigynia flavida	Paraburkholderia clade	Verstraete & Lemaire 167	BV167	Endophyte	Non-nodulated	Rubiaceae	Rytigynia flavida	KF488351	KF488407	KF488470
Endophyte of Rytigynia lichenoxenos BV270	Endophyte of Rytigynia lichenoxenos	Paraburkholderia clade	Verstraete & Lemaire 270	BV270	Endophyte	Non-nodulated	Rubiaceae	Rytigynia lichenoxenos	KF488349	KF488400	KF488474
Endophyte of Rytigynia membranacea OL739	Endophyte of Rytigynia membranacea	Paraburkholderia clade	Lachenaud et al. 739 (BR)	OL739	Endophyte	Non-nodulated	Rubiaceae	Rytigynia membranacea		KF488395	KF488476
Endophyte of Rytigynia monantha FN53	Endophyte of Rytigynia monantha	Paraburkholderia clade	Niyongabo 53 (BR)	FN53	Endophyte	Non-nodulated	Rubiaceae	Rytigynia monantha	KF488360	KF488392	KF488479
Endophyte of Rytigynia neglecta SD2958	Endophyte of Rytigynia neglecta	Paraburkholderia clade	Dessein et al. 2958	SD2958	Endophyte	Non-nodulated	Rubiaceae	Rytigynia neglecta	JX064924	JX065013	JX065067
Endophyte of Rytigynia neglecta SD3056	Endophyte of Rytigynia neglecta	Paraburkholderia clade	Dessein et al. 3056	SD3056	Endophyte	Non-nodulated	Rubiaceae	Rytigynia neglecta	JX064923	JX065015	JX065070
Endophyte of Rytigynia rubra SD2541	Endophyte of Rytigynia rubra	Paraburkholderia clade	Dessein et al. 2541	S2541	Endophyte	Non-nodulated	Rubiaceae	Rytigynia rubra	JX064921	JX065011	JX065056
Endophyte of Rytigynia stolzii BV200	Endophyte of Rytigynia stolzii	Paraburkholderia clade	Verstraete & Lemaire 200	BV200	Endophyte	Non-nodulated	Rubiaceae	Rytigynia stolzii	KF488345	KF488403	KF488483
Endophyte of Rytigynia stolzii BV202	Endophyte of Rytigynia stolzii	Paraburkholderia clade	Verstraete & Lemaire 202	BV202	Endophyte	Non-nodulated	Rubiaceae	Rytigynia stolzii	KF488348	KF488402	KF488484
Endophyte of Rytigynia stolzii BV206	Endophyte of Rytigynia stolzii	Paraburkholderia clade	Verstraete & Lemaire 206	BV206	Endophyte	Non-nodulated	Rubiaceae	Rytigynia stolzii	KF488346	KF488404	KF488482
Endophyte of Rytigynia uhligii BV126	Endophyte of Rytigynia uhligii	Paraburkholderia clade	Verstraete & Lemaire 126	BV126	Endophyte	Non-nodulated	Rubiaceae	Rytigynia uhligii	KF488343	KF488410	KF488448
Endophyte of Rytigynia uhligii BV76	Endophyte of Rytigynia uhligii	Paraburkholderia clade	Verstraete & Lemaire 76	BV76	Endophyte	Non-nodulated	Rubiaceae	Rytigynia uhligii	KF488341	KF488411	KF488449
Endophyte of Rytigynia uhligii BV88	Endophyte of Rytigynia uhligii	Paraburkholderia clade	Verstraete & Lemaire 88	BV88	Endophyte	Non-nodulated	Rubiaceae	Rytigynia uhligii	KF488342	KF488412	KF488450
Endophyte of Rytigynia umbellulata SD2940	Endophyte of Rytigynia umbellulata	Paraburkholderia clade	Dessein et al. 2940	SD2940	Endophyte	Non-nodulated	Rubiaceae	Rytigynia umbellulata	JX064927	JX064974	JX065026
Endophyte of Rytigynia umbellulata SD2944	Endophyte of Rytigynia umbellulata	Paraburkholderia clade	Dessein et al. 2944	SD2944	Endophyte	Non-nodulated	Rubiaceae	Rytigynia umbellulata	JX064928	JX064975	JX065027
Endophyte of Tricalysia hensii	Endophyte of Tricalysia hensii	Caballeronia clade	Boyekoli Ebale 708 (BR)	BE708	Endophyte	Non-nodulated	Rubiaceae	Tricalysia hensii	OQ189900		OQ305557
Endophyte of Tricalysia lasiodelphys	Endophyte of Tricalysia lasiodelphys	Caballeronia clade	Dessein & Sonké 1462 (BR)	SD1462	Endophyte	Non-nodulated	Rubiaceae	Tricalysia lasiodelphys	OQ189899	OQ305554	OQ305556
Endophyte of Tricalysia semidecidua	Endophyte of Tricalysia semidecidua	Caballeronia clade	Dessein & De Block 1093 (BR)	SD1093	Endophyte	Non-nodulated	Rubiaceae	Tricalysia semidecidua	OQ189901		OQ305558
Endophyte of Vangueria cinerascens SD202	Endophyte of Vangueria cinerascens	Paraburkholderia clade	Dessein et al. 202	SD202	Endophyte	Non-nodulated	Rubiaceae	Vangueria cinerascens	JX064942	JX064978	JX065030
Endophyte of Vangueria cinerascens SD443	Endophyte of Vangueria cinerascens	Paraburkholderia clade	Dessein et al. 443	SD443	Endophyte	Non-nodulated	Rubiaceae	Vangueria cinerascens	JX064943	JX064977	JX065031
Endophyte of Vangueria dryadum BL289	Endophyte of Vangueria dryadum	Paraburkholderia clade	Lemaire & Verstraete 289 (BR)	BL289	Endophyte	Non-nodulated	Rubiaceae	Vangueria dryadum	JX064939	JX064980	JX065033
Endophyte of Vangueria infausta BL31	Endophyte of Vangueria infausta	Paraburkholderia clade	Lemaire & Verstraete 31	BL31	Endophyte	Non-nodulated	Rubiaceae	Vangueria infausta	JX064955	JX064994	JX065049
Endophyte of Vangueria infausta BL51	Endophyte of Vangueria infausta	Paraburkholderia clade	Lemaire & Verstraete 51	BL51	Endophyte	Non-nodulated	Rubiaceae	Vangueria infausta	JX064952	JX064999	JX065051
Endophyte of Vangueria infausta BV1	Endophyte of Vangueria infausta	Paraburkholderia clade	Verstraete & Lemaire 1	BV1	Endophyte	Non-nodulated	Rubiaceae	Vangueria infausta	KF488372	KF488424	KF488454
Endophyte of Vangueria infausta BV193	Endophyte of Vangueria infausta	Paraburkholderia clade	Verstraete & Lemaire 193	BV193	Endophyte	Non-nodulated	Rubiaceae	Vangueria infausta	KF488379	KF488430	KF488462
Endophyte of Vangueria infausta BV355	Endophyte of Vangueria infausta	Paraburkholderia clade	Verstraete & Lemaire 355	BV355	Endophyte	Non-nodulated	Rubiaceae	Vangueria infausta	KF488370	KF488434	KF488460
Endophyte of Vangueria infausta BV6	Endophyte of Vangueria infausta	Paraburkholderia clade	Verstraete & Lemaire 6	BV6	Endophyte	Non-nodulated	Rubiaceae	Vangueria infausta	KF488377	KF488428	KF488458
Endophyte of Vangueria lasiantha BL209	Endophyte of Vangueria lasiantha	Paraburkholderia clade	Lemaire & Verstraete 209 (BR)	BL209	Endophyte	Non-nodulated	Rubiaceae	Vangueria lasiantha	JX064940	JX064981	JX065034
Endophyte of Vangueria lasiantha BL269	Endophyte of Vangueria lasiantha	Paraburkholderia clade	Lemaire & Verstraete 269 (BR)	BL269	Endophyte	Non-nodulated	Rubiaceae	Vangueria lasiantha	JX064941	JX064982	JX065035
Endophyte of Vangueria latifolia BL69	Endophyte of Vangueria latifolia	Paraburkholderia clade	Lemaire & Verstraete 69	BL69	Endophyte	Non-nodulated	Rubiaceae	Vangueria latifolia	JF265205	JF265182	JF265228
Endophyte of Vangueria latifolia BL74	Endophyte of Vangueria latifolia	Paraburkholderia clade	Lemaire & Verstraete 74	BL74	Endophyte	Non-nodulated	Rubiaceae	Vangueria latifolia	JF265206	JF265183	JF265229
Endophyte of Vangueria macrocalyx BL114	Endophyte of Vangueria macrocalyx	Paraburkholderia clade	Lemaire & Verstraete 114	BL114	Endophyte	Non-nodulated	Rubiaceae	Vangueria macrocalyx	JX064948	JX064983	JX065036
Endophyte of Vangueria macrocalyx BL68	Endophyte of Vangueria macrocalyx	Paraburkholderia clade	Lemaire & Verstraete 68	BL68	Endophyte	Non-nodulated	Rubiaceae	Vangueria macrocalyx	JX064949	JX064984	JX065037
Endophyte of Vangueria madagascariensis BL189	Endophyte of Vangueria madagascariensis	Paraburkholderia clade	Lemaire & Verstraete 189 (BR)	BL189	Endophyte	Non-nodulated	Rubiaceae	Vangueria madagascariensis	JX064963	JX065000	JX065054
Endophyte of Vangueria micropyren SD253	Endophyte of Vangueria micropyren	Paraburkholderia clade	Dessein et al. 253	SD253	Endophyte	Non-nodulated	Rubiaceae	Vangueria micropyren	JX064944	JX065016	JX065057
Endophyte of Vangueria micropyren SD929	Endophyte of Vangueria micropyren	Paraburkholderia clade	Dessein et al. 929	SD929	Endophyte	Non-nodulated	Rubiaceae	Vangueria micropyren	JX064945	JX065017	JX065058
Endophyte of Vangueria parvifolia BL265	Endophyte of Vangueria parvifolia	Paraburkholderia clade	Lemaire & Verstraete 265 (BR)	BL265	Endophyte	Non-nodulated	Rubiaceae	Vangueria parvifolia	JX064946	JX064986	JX065039
Endophyte of Vangueria pygmaea BL28	Endophyte of Vangueria pygmaea	Paraburkholderia clade	Lemaire & Verstraete 28	BL28	Endophyte	Non-nodulated	Rubiaceae	Vangueria pygmaea	JF265209	JF265186	JF265232
Endophyte of Vangueria pygmaea BL42	Endophyte of Vangueria pygmaea	Paraburkholderia clade	Lemaire & Verstraete 42	BL42	Endophyte	Non-nodulated	Rubiaceae	Vangueria pygmaea	JF265210	JF265187	JF265233
Endophyte of Vangueria randii ssp chartacea BL98	Endophyte of Vangueria randii ssp chartacea	Paraburkholderia clade	Lemaire & Verstraete 98 (BR)	BL98	Endophyte	Non-nodulated	Rubiaceae	Vangueria randii	JX064964	JX065001	JX065053
Endophyte of Vangueria soutpansbergensis BL285	Endophyte of Vangueria soutpansbergensis	Paraburkholderia clade	Lemaire & Verstraete 285 (BR)	BL285	Endophyte	Non-nodulated	Rubiaceae	Vangueria soutpansbergensis	JX064947	JX064987	JX065040
Endophyte of Vangueria thamnus BL25A	Endophyte of Vangueria thamnus	Paraburkholderia clade	Lemaire & Verstraete 25A	BL25A	Endophyte	Non-nodulated	Rubiaceae	Vangueria thamnus	JF265214	JF265191	JF265237
Endophyte of Vangueria thamnus Steyn 1835	Endophyte of Vangueria thamnus	Paraburkholderia clade	Steyn 1835	Steyn 1835	Endophyte	Non-nodulated	Rubiaceae	Vangueria thamnus	JF265216	JF265193	JF265239
Endophyte of Vangueria triflora BL53	Endophyte of Vangueria triflora	Paraburkholderia clade	Lemaire & Verstraete 53	BL53	Endophyte	Non-nodulated	Rubiaceae	Vangueria triflora	JX064938	JX064979	JX065032
Endophyte of Vangueria volkensii BV115	Endophyte of Vangueria volkensii	Paraburkholderia clade	Verstraete & Lemaire 115 (BR)	BV115	Endophyte	Non-nodulated	Rubiaceae	Vangueria volkensii	KF488369	KF488420
Paraburkholderia bryophila LMG23644	Paraburkholderia bryophila	Paraburkholderia clade	LMG 23644	LMG23644	Free-living bacteria	NA	NA	NA	HQ849075	HQ849188	HQ849133
Paraburkholderia caledonica LMG19076	Paraburkholderia caledonica	Paraburkholderia clade	LMG 19076	LMG19076	Free-living bacteria	NA	NA	NA	HQ849076	HQ849189	HQ849134
Paraburkholderia caribensis LMG18531	Paraburkholderia caribensis	Paraburkholderia clade	LMG 18531	LMG18531	Free-living bacteria	NA	NA	NA	HQ849077	HQ849190	HQ849135
Paraburkholderia ferrariae LMG23612	Paraburkholderia ferrariae	Paraburkholderia clade	LMG 23612	LMG23612	Free-living bacteria	NA	NA	NA	HQ849080	HQ849193	HQ849137
Paraburkholderia fungorum LMG16225	Paraburkholderia fungorum	Paraburkholderia clade	LMG 16225	LMG16225	Free-living bacteria	NA	NA	NA	HQ849081	HQ849194	HQ849138
Paraburkholderia graminis LMG18924	Paraburkholderia graminis	Paraburkholderia clade	LMG 18924	LMG18924	Free-living bacteria	NA	NA	NA	HQ849086	HQ849199	HQ849143
Paraburkholderia hospita LMG20598	Paraburkholderia hospita	Paraburkholderia clade	LMG 20598	LMG20598	Free-living bacteria	NA	NA	NA	HQ849087	HQ849200	HQ849144
Paraburkholderia kururiensis LMG19447	Paraburkholderia kururiensis	Paraburkholderia clade	LMG 19447	LMG19447	Free-living bacteria	NA	NA	NA	HQ849088	HQ849201	HQ849145
Paraburkholderia megapolitana LMG23650	Paraburkholderia megapolitana	Paraburkholderia clade	LMG 23650	LMG23650	Free-living bacteria	NA	NA	NA	AM489502		HQ398583
Paraburkholderia mimosarum LMG23256	Paraburkholderia mimosarum	Paraburkholderia clade	LMG 23256	LMG23256	Free-living bacteria	NA	NA	NA	HQ849089	HQ849202	HQ849146
Paraburkholderia nodosa LMG23741	Paraburkholderia nodosa	Paraburkholderia clade	LMG 23741	LMG23741	Free-living bacteria	NA	NA	NA	HQ849091	HQ849204	HQ849147
Paraburkholderia phenazinium LMG2247	Paraburkholderia phenazinium	Paraburkholderia clade	LMG 2247	LMG2247	Free-living bacteria	NA	NA	NA	HQ849093	HQ849206	HQ849149
Paraburkholderia phenoliruptrix LMG22037	Paraburkholderia phenoliruptrix	Paraburkholderia clade	LMG 22037	LMG22037	Free-living bacteria	NA	NA	NA	HQ849094	HQ849207	HQ849150
Paraburkholderia phymatum LMG21445	Paraburkholderia phymatum	Paraburkholderia clade	LMG 21445	LMG21445	Free-living bacteria	NA	NA	NA	HQ849095	HQ849208	HQ849151
Paraburkholderia phytofirmans LMG22487	Paraburkholderia phytofirmans	Paraburkholderia clade	LMG 22487	LMG22487	Free-living bacteria	NA	NA	NA	HQ849096		HQ849152
Paraburkholderia rhynchosiae WSM3937	Paraburkholderia rhynchosiae	Paraburkholderia clade	WSM 3937	WSM3937	Free-living bacteria	NA	NA	NA	EU219865	HE994045	HE994064
Paraburkholderia sacchari LMG19450	Paraburkholderia sacchari	Paraburkholderia clade	LMG 19450	LMG19450	Free-living bacteria	NA	NA	NA	HQ849100	HQ849212	HQ849156
Paraburkholderia silvatlantica LMG23149	Paraburkholderia silvatlantica	Paraburkholderia clade	LMG 23149	LMG23149	Free-living bacteria	NA	NA	NA	HQ849102	HQ849213	HQ849157
Paraburkholderia sprentiae WSM5005	Paraburkholderia sprentiae	Paraburkholderia clade	WSM 5005	WSM5005	Free-living bacteria	NA	NA	NA	HF549035	HE994059	HE994077
Paraburkholderia terrae LMG23368	Paraburkholderia terrae	Paraburkholderia clade	LMG 23368	LMG23368	Free-living bacteria	NA	NA	NA	AB201285		HQ398598
Paraburkholderia terricola LMG20594	Paraburkholderia terricola	Paraburkholderia clade	LMG 20594	LMG20594	Free-living bacteria	NA	NA	NA	HQ849104	HQ849215	HQ849160
Paraburkholderia tropica LMG22274	Paraburkholderia tropica	Paraburkholderia clade	LMG 22274	LMG22274	Free-living bacteria	NA	NA	NA	HQ849105	HQ849216	HQ849161
Paraburkholderia tuberum LMG21444	Paraburkholderia tuberum	Paraburkholderia clade	LMG 21444	LMG21444	Free-living bacteria	NA	NA	NA	HQ849106	HQ849217	HQ849162
Paraburkholderia xenovorans LMG21463	Paraburkholderia xenovorans	Paraburkholderia clade	LMG 21463	LMG21463	Free-living bacteria	NA	NA	NA	HQ849108	HQ849219	HQ849164
Ralstonia pickettii 12J	Ralstonia pickettii	Outgroup	12J	12J	Free-living bacteria	NA	NA	NA	NC010678	NC010682	NC010682
