# Supplementary material for: Metagenomics of African Empogona and Tricalysia (Rubiaceae) reveals the presence of leaf endophytes
Source: PeerJ. 2023 Aug 4;11:e15778. doi: 10.7717/peerj.15778 (PMC10405798; doi:10.7717/peerj.15778)
Supplement: Data S1 [file peerj-11-15778-s003.zip]

Archive with 8 entries (8 files):
- Empogona congesta.html
- __MACOSX/._Empogona congesta.html
- Tricalysia hensii.html
- __MACOSX/._Tricalysia hensii.html
- Tricalysia lasiodelphys.html
- __MACOSX/._Tricalysia lasiodelphys.html
- Tricalysia semidecidua.html
- __MACOSX/._Tricalysia semidecidua.html
