# Supplementary material for: Metagenomics of African Empogona and Tricalysia (Rubiaceae) reveals the presence of leaf endophytes
Source: PeerJ. 2023 Aug 4;11:e15778. doi: 10.7717/peerj.15778 (PMC10405798; doi:10.7717/peerj.15778)
Supplement: Data S2 [file peerj-11-15778-s004.zip]

Archive with 2 entries (2 files):
- Phylogenetic tree of Burkholderia.tre
- __MACOSX/._Phylogenetic tree of Burkholderia.tre
