# Supplementary material for: Metagenomics of African Empogona and Tricalysia (Rubiaceae) reveals the presence of leaf endophytes
Source: PeerJ. 2023 Aug 4;11:e15778. doi: 10.7717/peerj.15778 (PMC10405798; doi:10.7717/peerj.15778)
Supplement: Data S2 [file peerj-11-15778-s004.zip › Phylogenetic tree of Burkholderia.tre]

#NEXUS
begin taxa;
	dimensions ntax=269;
	taxlabels
		Bordetella_avium_197N
		Bordetella_pertussis_Tohama_I
		Ralstonia_pickettii_12J
		Burkholderia_ambifaria_LMG19182
		Burkholderia_anthina_LMG20980
		Burkholderia_cenocepacia_LMG16656G
		Burkholderia_cepacia_LMG1222
		Burkholderia_dolosa_LMG18943
		Burkholderia_gladioli_pv_gladioli_LMG2216
		Burkholderia_glumae_LMG2196G
		Burkholderia_mallei_NCTC10229G
		Burkholderia_multivorans_LMG13010
		Burkholderia_oklahomensis_LMG23618
		Burkholderia_plantarii_LMG9035
		Burkholderia_pyrrocinia_LMG14191
		Burkholderia_stabilis_LMG14294
		Burkholderia_ubonensis_LMG20358G
		Burkholderia_vietnamiensis_LMG10929
		Paraburkholderia_bryophila_LMG23644
		Paraburkholderia_caledonica_LMG19076
		Paraburkholderia_caribensis_LMG18531
		Paraburkholderia_ferrariae_LMG23612
		Paraburkholderia_fungorum_LMG16225
		Paraburkholderia_graminis_LMG18924
		Paraburkholderia_hospita_LMG20598
		Paraburkholderia_kururiensis_LMG19447
		Paraburkholderia_megapolitana_LMG23650
		Paraburkholderia_mimosarum_LMG23256
		Paraburkholderia_nodosa_LMG23741
		Paraburkholderia_phenazinium_LMG2247
		Paraburkholderia_phenoliruptrix_LMG22037
		Paraburkholderia_phymatum_LMG21445
		Paraburkholderia_phytofirmans_LMG22487
		Paraburkholderia_rhynchosiae_WSM3937
		Paraburkholderia_sacchari_LMG19450
		Paraburkholderia_silvatlantica_LMG23149
		Paraburkholderia_sprentiae_WSM5005
		Paraburkholderia_terrae_LMG23368
		Paraburkholderia_terricola_LMG20594
		Paraburkholderia_tropica_LMG22274
		Paraburkholderia_tuberum_LMG21444
		Paraburkholderia_xenovorans_LMG21463
		Caballeronia_arationis_OK806
		Caballeronia_arvi_LMG29317
		Caballeronia_calidae_LMG29321
		Caballeronia_catudaia_LMG29318
		Caballeronia_choica_LMG22940
		Caballeronia_concitans_LMG29315
		Caballeronia_cordobensis_LMG27620
		Caballeronia_fortuita_LMG29320
		Caballeronia_glathei_BCC0772
		Caballeronia_glebae_LMG29325
		Caballeronia_grimmiae_R27
		Caballeronia_humi_LMG22934
		Caballeronia_hypogeia_LMG29322
		Caballeronia_insecticola_RPE64
		Caballeronia_mineralivorans_PML1_12_
		Caballeronia_novacaledonica_LMG28615
		Caballeronia_pedi_LMG29323
		Caballeronia_ptereochthonis_LMG29326
		Caballeronia_sordidicola_LMG22029
		Caballeronia_telluris_LMG22936
		Caballeronia_temeraria_LMG29319
		Caballeronia_terrestris_LMG22937
		Caballeronia_udeis_LMG27134
		Caballeronia_zhejiangensis_BCC1706
		Candidatus_Burkholderia_alatipes_SD2547
		Candidatus_Burkholderia_alatipes_SD2555
		Candidatus_Burkholderia_amboniana_Luke8344
		Candidatus_Burkholderia_andongensis_BL271
		Candidatus_Burkholderia_andongensis_SD1097
		Candidatus_Burkholderia_anthocleistifolia_SD1875
		Candidatus_Burkholderia_bidentata_OL593
		Candidatus_Burkholderia_bifaria_OL707
		Candidatus_Burkholderia_bifaria_SD2862A
		Candidatus_Burkholderia_brachyantha_OL876B
		Candidatus_Burkholderia_brachyantha_SD2731
		Candidatus_Burkholderia_brachyanthoides_BR2009044596
		Candidatus_Burkholderia_brevipaniculata_SD2916
		Candidatus_Burkholderia_calva_BR19620512
		Candidatus_Burkholderia_calva_BR19640306
		Candidatus_Burkholderia_camerunensis_OL862
		Candidatus_Burkholderia_camerunensis_OL717A
		Candidatus_Burkholderia_camerunensis_SD1465
		Candidatus_Burkholderia_camerunensis_SD3165A
		Candidatus_Burkholderia_catophylla_BL219
		Candidatus_Burkholderia_catophylla_BL180
		Candidatus_Burkholderia_cooperi_BL75
		Candidatus_Burkholderia_cooperi_BL247
		Candidatus_Burkholderia_crenata_BR19073686
		Candidatus_Burkholderia_crenata_BR19696187
		Candidatus_Burkholderia_crenata_BR19073685
		Candidatus_Burkholderia_darwiniana_SD2682
		Candidatus_Burkholderia_darwiniana_SD2720A
		Candidatus_Burkholderia_edentula_BL60
		Candidatus_Burkholderia_edentula_BL70C
		Candidatus_Burkholderia_edentula_BL135
		Candidatus_Burkholderia_expanssissima_IG4
		Candidatus_Burkholderia_eylesii_BL87
		Candidatus_Burkholderia_fleuryana_SD2578
		Candidatus_Burkholderia_fleuryana_SD2675
		Candidatus_Burkholderia_gardeniifolia_BL136
		Candidatus_Burkholderia_gardeniifolia_BL276
		Candidatus_Burkholderia_harborii_BL49A
		Candidatus_Burkholderia_harborii_BL49B
		Candidatus_Burkholderia_hispidae_SD3176
		Candidatus_Burkholderia_hispidae_OL732
		Candidatus_Burkholderia_holtzii_Luke8342
		Candidatus_Burkholderia_humilis_SD1497
		Candidatus_Burkholderia_humilis_SD3175
		Candidatus_Burkholderia_inandensis_BL244
		Candidatus_Burkholderia_kikwitensis_SD1043
		Candidatus_Burkholderia_kimuenzae_PS7
		Candidatus_Burkholderia_kirkii_BR2000194661
		Candidatus_Burkholderia_kirkii_BR200103624
		Candidatus_Burkholderia_kirkii_BR2001051392
		Candidatus_Burkholderia_kirkii_BR19536779
		Candidatus_Burkholderia_konguensis_OL636E
		Candidatus_Burkholderia_konguensis_OL932
		Candidatus_Burkholderia_konguensis_SD1705
		Candidatus_Burkholderia_kotzei_BL126
		Candidatus_Burkholderia_lanceolata_BL40
		Candidatus_Burkholderia_lanceolata_BL41
		Candidatus_Burkholderia_leptophylla_OL864
		Candidatus_Burkholderia_leptophylla_SD3111A
		Candidatus_Burkholderia_letouzeyi_OL931
		Candidatus_Burkholderia_letouzeyi_SD1731
		Candidatus_Burkholderia_letouzeyi_SD2140
		Candidatus_Burkholderia_lokohensis_JT238
		Candidatus_Burkholderia_mamillata_BR10005024
		Candidatus_Burkholderia_mannii_SD1793
		Candidatus_Burkholderia_mannii_SD1807
		Candidatus_Burkholderia_mannii_SD2299
		Candidatus_Burkholderia_mannii_SD2375
		Candidatus_Burkholderia_nigropunctata_PS13
		Candidatus_Burkholderia_pendulothyrsa_OL647B
		Candidatus_Burkholderia_pendulothyrsa_SD2438
		Candidatus_Burkholderia_petitii_OL658
		Candidatus_Burkholderia_petitii_SD1512
		Candidatus_Burkholderia_pumila_BR2004143571
		Candidatus_Burkholderia_recurva_SD2550A
		Candidatus_Burkholderia_recurva_SD2575
		Candidatus_Burkholderia_rhizomatosa_SD1785
		Candidatus_Burkholderia_rhizomatosa_SD2223
		Candidatus_Burkholderia_rhizomatosa_SD2368
		Candidatus_Burkholderia_rhizomatosa_SD2432
		Candidatus_Burkholderia_rhizomatosa_SD2551B
		Candidatus_Burkholderia_rhizomatosa_SD2674
		Candidatus_Burkholderia_rigidae_OL694
		Candidatus_Burkholderia_rigidae_OL877
		Candidatus_Burkholderia_rubripilis_SD1973
		Candidatus_Burkholderia_rubripilis_SD2077
		Candidatus_Burkholderia_rubripilis_SD2295
		Candidatus_Burkholderia_rubripilis_SD3174
		Candidatus_Burkholderia_rubristipulata_SD2107
		Candidatus_Burkholderia_schumannianae_SD1099
		Candidatus_Burkholderia_schumannianae_BL1
		Candidatus_Burkholderia_spithamea_BR2000194762
		Candidatus_Burkholderia_subpunctata_OL775A
		Candidatus_Burkholderia_subpunctata_OL815
		Candidatus_Burkholderia_trichardtensis_BL280
		Candidatus_Burkholderia_trichardtensis_BL282
		Candidatus_Burkholderia_uapacifolia_SD1732
		Candidatus_Burkholderia_uapacifolia_SD2084
		Candidatus_Burkholderia_umbellifera_SD2414
		Candidatus_Burkholderia_vanwykii_BL154
		Candidatus_Burkholderia_vanwykii_BL168
		Candidatus_Burkholderia_vanwykii_BL181
		Candidatus_Burkholderia_verschuerenii_OL655A
		Candidatus_Burkholderia_verschuerenii_SD1760
		Candidatus_Burkholderia_virens_RBGE20042025
		Endophyte_of_Psychotria_anetoclada_OL836
		Endophyte_of_Psychotria_anetoclada_OL590
		Endophyte_of_Psychotria_anetoclada_OL696
		Endophyte_of_Psychotria_anetoclada_OL787
		Endophyte_of_Psychotria_anetoclada_SD2776
		Endophyte_of_Psychotria_anetoclada_SD3138
		Endophyte_of_Psychotria_arborea_SD2679
		Endophyte_of_Psychotria_bakossiensis_SD2732
		Endophyte_of_Psychotria_bimbiensis_SD2804
		Endophyte_of_Psychotria_breiyi_SD2031
		Endophyte_of_Psychotria_capensis_BL186
		Endophyte_of_Psychotria_descoingsii_SD2218
		Endophyte_of_Psychotria_desseinii_SD1880
		Endophyte_of_Psychotria_duncanthomasii_SD2681
		Endophyte_of_Psychotria_fernandopoensis_SD2822
		Endophyte_of_Psychotria_globiceps_SD2774
		Endophyte_of_Psychotria_issembei_SD1838
		Endophyte_of_Psychotria_laxithyrsa_SD1951
		Endophyte_of_Psychotria_psychotrioides_SD2926
		Endophyte_of_Psychotria_psychotrioides_SD3093
		Endophyte_of_Psychotria_satabiei_SD1471
		Endophyte_of_Psychotria_sitae_SD1484
		Endophyte_of_Psychotria_onanae_SD2773
		Endophyte_of_Psychotria_sitae_SD2314
		Endophyte_of_Psychotria_subobliqua_SD2891
		Endophyte_of_Psychotria_taedoumgii_SD2873
		Endophyte_of_Fadogia_ancylantha_SD1101
		Endophyte_of_Fadogia_ancylantha_BV140
		Endophyte_of_Fadogia_ancylantha_BV145
		Endophyte_of_Fadogia_cienkowskii_SD258
		Endophyte_of_Fadogia_fuchsioides_SD1083
		Endophyte_of_Fadogia_homblei_BL3
		Endophyte_of_Fadogia_homblei_BL9
		Endophyte_of_Fadogia_stenophylla_ssp_odorata_Lovett_2267
		Endophyte_of_Fadogia_stenophylla_ssp_odorata_BV357
		Endophyte_of_Fadogia_tetraquetra_BL223
		Endophyte_of_Fadogia_triphylla_var_giorgii_BV147
		Endophyte_of_Fadogia_triphylla_var_giorgii_BV343
		Endophyte_of_Fadogia_triphylla_var_triphylla_BV264
		Endophyte_of_Fadogia_triphylla_var_triphylla_BV268
		Endophyte_of_Fadogia_triphylla_var_triphylla_BV325
		Endophyte_of_Fadogiella_stigmatoloba_SD337
		Endophyte_of_Fadogiella_stigmatoloba_Gillett_17403
		Endophyte_of_Globulostylis_leniochlamys_SD1448
		Endophyte_of_Globulostylis_minor_SD2876
		Endophyte_of_Globulostylis_rammelooana_SD1546
		Endophyte_of_Globulostylis_robbrechtiana_BSO4868
		Endophyte_of_Globulostylis_robbrechtiana_BSO4872
		Endophyte_of_Globulostylis_uncinula_SD2116
		Endophyte_of_Globulostylis_uncinula_SD2337
		Endophyte_of_Rytigynia_flavida_BV163
		Endophyte_of_Rytigynia_flavida_BV166
		Endophyte_of_Rytigynia_flavida_BV167
		Endophyte_of_Rytigynia_lichenoxenos_BV270
		Endophyte_of_Rytigynia_membranacea_OL739
		Endophyte_of_Rytigynia_monantha_FN53
		Endophyte_of_Rytigynia_neglecta_SD2958
		Endophyte_of_Rytigynia_neglecta_SD3056
		Endophyte_of_Rytigynia_rubra_SD2541
		Endophyte_of_Rytigynia_stolzii_BV200
		Endophyte_of_Rytigynia_stolzii_BV202
		Endophyte_of_Rytigynia_stolzii_BV206
		Endophyte_of_Rytigynia_uhligii_BV126
		Endophyte_of_Rytigynia_uhligii_BV76
		Endophyte_of_Rytigynia_uhligii_BV88
		Endophyte_of_Rytigynia_umbellulata_SD2940
		Endophyte_of_Rytigynia_umbellulata_SD2944
		Endophyte_of_Vangueria_cinerascens_SD202
		Endophyte_of_Vangueria_cinerascens_SD443
		Endophyte_of_Vangueria_dryadum_BL289
		Endophyte_of_Vangueria_infausta_BL31
		Endophyte_of_Vangueria_infausta_BL51
		Endophyte_of_Vangueria_infausta_BV1
		Endophyte_of_Vangueria_infausta_BV193
		Endophyte_of_Vangueria_infausta_BV355
		Endophyte_of_Vangueria_infausta_BV6
		Endophyte_of_Vangueria_lasiantha_BL209
		Endophyte_of_Vangueria_lasiantha_BL269
		Endophyte_of_Vangueria_latifolia_BL69
		Endophyte_of_Vangueria_latifolia_BL74
		Endophyte_of_Vangueria_macrocalyx_BL114
		Endophyte_of_Vangueria_macrocalyx_BL68
		Endophyte_of_Vangueria_madagascariensis_BL189
		Endophyte_of_Vangueria_micropyren_SD253
		Endophyte_of_Vangueria_micropyren_SD929
		Endophyte_of_Vangueria_parvifolia_BL265
		Endophyte_of_Vangueria_pygmaea_BL28
		Endophyte_of_Vangueria_pygmaea_BL42
		Endophyte_of_Vangueria_randii_ssp_chartacea_BL98
		Endophyte_of_Vangueria_soutpansbergensis_BL285
		Endophyte_of_Vangueria_thamnus_BL25A
		Endophyte_of_Vangueria_thamnus_Steyn_1835
		Endophyte_of_Vangueria_triflora_BL53
		Endophyte_of_Vangueria_volkensii_BV115
		Endophyte_of_Empogona_congesta
		Endophyte_of_Tricalysia_lasiodelphys
		Endophyte_of_Tricalysia_hensii
		Endophyte_of_Tricalysia_semidecidua
		;
end;
begin trees;
	translate
		1	Bordetella_avium_197N,
		2	Bordetella_pertussis_Tohama_I,
		3	Ralstonia_pickettii_12J,
		4	Burkholderia_ambifaria_LMG19182,
		5	Burkholderia_anthina_LMG20980,
		6	Burkholderia_cenocepacia_LMG16656G,
		7	Burkholderia_cepacia_LMG1222,
		8	Burkholderia_dolosa_LMG18943,
		9	Burkholderia_gladioli_pv_gladioli_LMG2216,
		10	Burkholderia_glumae_LMG2196G,
		11	Burkholderia_mallei_NCTC10229G,
		12	Burkholderia_multivorans_LMG13010,
		13	Burkholderia_oklahomensis_LMG23618,
		14	Burkholderia_plantarii_LMG9035,
		15	Burkholderia_pyrrocinia_LMG14191,
		16	Burkholderia_stabilis_LMG14294,
		17	Burkholderia_ubonensis_LMG20358G,
		18	Burkholderia_vietnamiensis_LMG10929,
		19	Paraburkholderia_bryophila_LMG23644,
		20	Paraburkholderia_caledonica_LMG19076,
		21	Paraburkholderia_caribensis_LMG18531,
		22	Paraburkholderia_ferrariae_LMG23612,
		23	Paraburkholderia_fungorum_LMG16225,
		24	Paraburkholderia_graminis_LMG18924,
		25	Paraburkholderia_hospita_LMG20598,
		26	Paraburkholderia_kururiensis_LMG19447,
		27	Paraburkholderia_megapolitana_LMG23650,
		28	Paraburkholderia_mimosarum_LMG23256,
		29	Paraburkholderia_nodosa_LMG23741,
		30	Paraburkholderia_phenazinium_LMG2247,
		31	Paraburkholderia_phenoliruptrix_LMG22037,
		32	Paraburkholderia_phymatum_LMG21445,
		33	Paraburkholderia_phytofirmans_LMG22487,
		34	Paraburkholderia_rhynchosiae_WSM3937,
		35	Paraburkholderia_sacchari_LMG19450,
		36	Paraburkholderia_silvatlantica_LMG23149,
		37	Paraburkholderia_sprentiae_WSM5005,
		38	Paraburkholderia_terrae_LMG23368,
		39	Paraburkholderia_terricola_LMG20594,
		40	Paraburkholderia_tropica_LMG22274,
		41	Paraburkholderia_tuberum_LMG21444,
		42	Paraburkholderia_xenovorans_LMG21463,
		43	Caballeronia_arationis_OK806,
		44	Caballeronia_arvi_LMG29317,
		45	Caballeronia_calidae_LMG29321,
		46	Caballeronia_catudaia_LMG29318,
		47	Caballeronia_choica_LMG22940,
		48	Caballeronia_concitans_LMG29315,
		49	Caballeronia_cordobensis_LMG27620,
		50	Caballeronia_fortuita_LMG29320,
		51	Caballeronia_glathei_BCC0772,
		52	Caballeronia_glebae_LMG29325,
		53	Caballeronia_grimmiae_R27,
		54	Caballeronia_humi_LMG22934,
		55	Caballeronia_hypogeia_LMG29322,
		56	Caballeronia_insecticola_RPE64,
		57	Caballeronia_mineralivorans_PML1_12_,
		58	Caballeronia_novacaledonica_LMG28615,
		59	Caballeronia_pedi_LMG29323,
		60	Caballeronia_ptereochthonis_LMG29326,
		61	Caballeronia_sordidicola_LMG22029,
		62	Caballeronia_telluris_LMG22936,
		63	Caballeronia_temeraria_LMG29319,
		64	Caballeronia_terrestris_LMG22937,
		65	Caballeronia_udeis_LMG27134,
		66	Caballeronia_zhejiangensis_BCC1706,
		67	Candidatus_Burkholderia_alatipes_SD2547,
		68	Candidatus_Burkholderia_alatipes_SD2555,
		69	Candidatus_Burkholderia_amboniana_Luke8344,
		70	Candidatus_Burkholderia_andongensis_BL271,
		71	Candidatus_Burkholderia_andongensis_SD1097,
		72	Candidatus_Burkholderia_anthocleistifolia_SD1875,
		73	Candidatus_Burkholderia_bidentata_OL593,
		74	Candidatus_Burkholderia_bifaria_OL707,
		75	Candidatus_Burkholderia_bifaria_SD2862A,
		76	Candidatus_Burkholderia_brachyantha_OL876B,
		77	Candidatus_Burkholderia_brachyantha_SD2731,
		78	Candidatus_Burkholderia_brachyanthoides_BR2009044596,
		79	Candidatus_Burkholderia_brevipaniculata_SD2916,
		80	Candidatus_Burkholderia_calva_BR19620512,
		81	Candidatus_Burkholderia_calva_BR19640306,
		82	Candidatus_Burkholderia_camerunensis_OL862,
		83	Candidatus_Burkholderia_camerunensis_OL717A,
		84	Candidatus_Burkholderia_camerunensis_SD1465,
		85	Candidatus_Burkholderia_camerunensis_SD3165A,
		86	Candidatus_Burkholderia_catophylla_BL219,
		87	Candidatus_Burkholderia_catophylla_BL180,
		88	Candidatus_Burkholderia_cooperi_BL75,
		89	Candidatus_Burkholderia_cooperi_BL247,
		90	Candidatus_Burkholderia_crenata_BR19073686,
		91	Candidatus_Burkholderia_crenata_BR19696187,
		92	Candidatus_Burkholderia_crenata_BR19073685,
		93	Candidatus_Burkholderia_darwiniana_SD2682,
		94	Candidatus_Burkholderia_darwiniana_SD2720A,
		95	Candidatus_Burkholderia_edentula_BL60,
		96	Candidatus_Burkholderia_edentula_BL70C,
		97	Candidatus_Burkholderia_edentula_BL135,
		98	Candidatus_Burkholderia_expanssissima_IG4,
		99	Candidatus_Burkholderia_eylesii_BL87,
		100	Candidatus_Burkholderia_fleuryana_SD2578,
		101	Candidatus_Burkholderia_fleuryana_SD2675,
		102	Candidatus_Burkholderia_gardeniifolia_BL136,
		103	Candidatus_Burkholderia_gardeniifolia_BL276,
		104	Candidatus_Burkholderia_harborii_BL49A,
		105	Candidatus_Burkholderia_harborii_BL49B,
		106	Candidatus_Burkholderia_hispidae_SD3176,
		107	Candidatus_Burkholderia_hispidae_OL732,
		108	Candidatus_Burkholderia_holtzii_Luke8342,
		109	Candidatus_Burkholderia_humilis_SD1497,
		110	Candidatus_Burkholderia_humilis_SD3175,
		111	Candidatus_Burkholderia_inandensis_BL244,
		112	Candidatus_Burkholderia_kikwitensis_SD1043,
		113	Candidatus_Burkholderia_kimuenzae_PS7,
		114	Candidatus_Burkholderia_kirkii_BR2000194661,
		115	Candidatus_Burkholderia_kirkii_BR200103624,
		116	Candidatus_Burkholderia_kirkii_BR2001051392,
		117	Candidatus_Burkholderia_kirkii_BR19536779,
		118	Candidatus_Burkholderia_konguensis_OL636E,
		119	Candidatus_Burkholderia_konguensis_OL932,
		120	Candidatus_Burkholderia_konguensis_SD1705,
		121	Candidatus_Burkholderia_kotzei_BL126,
		122	Candidatus_Burkholderia_lanceolata_BL40,
		123	Candidatus_Burkholderia_lanceolata_BL41,
		124	Candidatus_Burkholderia_leptophylla_OL864,
		125	Candidatus_Burkholderia_leptophylla_SD3111A,
		126	Candidatus_Burkholderia_letouzeyi_OL931,
		127	Candidatus_Burkholderia_letouzeyi_SD1731,
		128	Candidatus_Burkholderia_letouzeyi_SD2140,
		129	Candidatus_Burkholderia_lokohensis_JT238,
		130	Candidatus_Burkholderia_mamillata_BR10005024,
		131	Candidatus_Burkholderia_mannii_SD1793,
		132	Candidatus_Burkholderia_mannii_SD1807,
		133	Candidatus_Burkholderia_mannii_SD2299,
		134	Candidatus_Burkholderia_mannii_SD2375,
		135	Candidatus_Burkholderia_nigropunctata_PS13,
		136	Candidatus_Burkholderia_pendulothyrsa_OL647B,
		137	Candidatus_Burkholderia_pendulothyrsa_SD2438,
		138	Candidatus_Burkholderia_petitii_OL658,
		139	Candidatus_Burkholderia_petitii_SD1512,
		140	Candidatus_Burkholderia_pumila_BR2004143571,
		141	Candidatus_Burkholderia_recurva_SD2550A,
		142	Candidatus_Burkholderia_recurva_SD2575,
		143	Candidatus_Burkholderia_rhizomatosa_SD1785,
		144	Candidatus_Burkholderia_rhizomatosa_SD2223,
		145	Candidatus_Burkholderia_rhizomatosa_SD2368,
		146	Candidatus_Burkholderia_rhizomatosa_SD2432,
		147	Candidatus_Burkholderia_rhizomatosa_SD2551B,
		148	Candidatus_Burkholderia_rhizomatosa_SD2674,
		149	Candidatus_Burkholderia_rigidae_OL694,
		150	Candidatus_Burkholderia_rigidae_OL877,
		151	Candidatus_Burkholderia_rubripilis_SD1973,
		152	Candidatus_Burkholderia_rubripilis_SD2077,
		153	Candidatus_Burkholderia_rubripilis_SD2295,
		154	Candidatus_Burkholderia_rubripilis_SD3174,
		155	Candidatus_Burkholderia_rubristipulata_SD2107,
		156	Candidatus_Burkholderia_schumannianae_SD1099,
		157	Candidatus_Burkholderia_schumannianae_BL1,
		158	Candidatus_Burkholderia_spithamea_BR2000194762,
		159	Candidatus_Burkholderia_subpunctata_OL775A,
		160	Candidatus_Burkholderia_subpunctata_OL815,
		161	Candidatus_Burkholderia_trichardtensis_BL280,
		162	Candidatus_Burkholderia_trichardtensis_BL282,
		163	Candidatus_Burkholderia_uapacifolia_SD1732,
		164	Candidatus_Burkholderia_uapacifolia_SD2084,
		165	Candidatus_Burkholderia_umbellifera_SD2414,
		166	Candidatus_Burkholderia_vanwykii_BL154,
		167	Candidatus_Burkholderia_vanwykii_BL168,
		168	Candidatus_Burkholderia_vanwykii_BL181,
		169	Candidatus_Burkholderia_verschuerenii_OL655A,
		170	Candidatus_Burkholderia_verschuerenii_SD1760,
		171	Candidatus_Burkholderia_virens_RBGE20042025,
		172	Endophyte_of_Psychotria_anetoclada_OL836,
		173	Endophyte_of_Psychotria_anetoclada_OL590,
		174	Endophyte_of_Psychotria_anetoclada_OL696,
		175	Endophyte_of_Psychotria_anetoclada_OL787,
		176	Endophyte_of_Psychotria_anetoclada_SD2776,
		177	Endophyte_of_Psychotria_anetoclada_SD3138,
		178	Endophyte_of_Psychotria_arborea_SD2679,
		179	Endophyte_of_Psychotria_bakossiensis_SD2732,
		180	Endophyte_of_Psychotria_bimbiensis_SD2804,
		181	Endophyte_of_Psychotria_breiyi_SD2031,
		182	Endophyte_of_Psychotria_capensis_BL186,
		183	Endophyte_of_Psychotria_descoingsii_SD2218,
		184	Endophyte_of_Psychotria_desseinii_SD1880,
		185	Endophyte_of_Psychotria_duncanthomasii_SD2681,
		186	Endophyte_of_Psychotria_fernandopoensis_SD2822,
		187	Endophyte_of_Psychotria_globiceps_SD2774,
		188	Endophyte_of_Psychotria_issembei_SD1838,
		189	Endophyte_of_Psychotria_laxithyrsa_SD1951,
		190	Endophyte_of_Psychotria_psychotrioides_SD2926,
		191	Endophyte_of_Psychotria_psychotrioides_SD3093,
		192	Endophyte_of_Psychotria_satabiei_SD1471,
		193	Endophyte_of_Psychotria_sitae_SD1484,
		194	Endophyte_of_Psychotria_onanae_SD2773,
		195	Endophyte_of_Psychotria_sitae_SD2314,
		196	Endophyte_of_Psychotria_subobliqua_SD2891,
		197	Endophyte_of_Psychotria_taedoumgii_SD2873,
		198	Endophyte_of_Fadogia_ancylantha_SD1101,
		199	Endophyte_of_Fadogia_ancylantha_BV140,
		200	Endophyte_of_Fadogia_ancylantha_BV145,
		201	Endophyte_of_Fadogia_cienkowskii_SD258,
		202	Endophyte_of_Fadogia_fuchsioides_SD1083,
		203	Endophyte_of_Fadogia_homblei_BL3,
		204	Endophyte_of_Fadogia_homblei_BL9,
		205	Endophyte_of_Fadogia_stenophylla_ssp_odorata_Lovett_2267,
		206	Endophyte_of_Fadogia_stenophylla_ssp_odorata_BV357,
		207	Endophyte_of_Fadogia_tetraquetra_BL223,
		208	Endophyte_of_Fadogia_triphylla_var_giorgii_BV147,
		209	Endophyte_of_Fadogia_triphylla_var_giorgii_BV343,
		210	Endophyte_of_Fadogia_triphylla_var_triphylla_BV264,
		211	Endophyte_of_Fadogia_triphylla_var_triphylla_BV268,
		212	Endophyte_of_Fadogia_triphylla_var_triphylla_BV325,
		213	Endophyte_of_Fadogiella_stigmatoloba_SD337,
		214	Endophyte_of_Fadogiella_stigmatoloba_Gillett_17403,
		215	Endophyte_of_Globulostylis_leniochlamys_SD1448,
		216	Endophyte_of_Globulostylis_minor_SD2876,
		217	Endophyte_of_Globulostylis_rammelooana_SD1546,
		218	Endophyte_of_Globulostylis_robbrechtiana_BSO4868,
		219	Endophyte_of_Globulostylis_robbrechtiana_BSO4872,
		220	Endophyte_of_Globulostylis_uncinula_SD2116,
		221	Endophyte_of_Globulostylis_uncinula_SD2337,
		222	Endophyte_of_Rytigynia_flavida_BV163,
		223	Endophyte_of_Rytigynia_flavida_BV166,
		224	Endophyte_of_Rytigynia_flavida_BV167,
		225	Endophyte_of_Rytigynia_lichenoxenos_BV270,
		226	Endophyte_of_Rytigynia_membranacea_OL739,
		227	Endophyte_of_Rytigynia_monantha_FN53,
		228	Endophyte_of_Rytigynia_neglecta_SD2958,
		229	Endophyte_of_Rytigynia_neglecta_SD3056,
		230	Endophyte_of_Rytigynia_rubra_SD2541,
		231	Endophyte_of_Rytigynia_stolzii_BV200,
		232	Endophyte_of_Rytigynia_stolzii_BV202,
		233	Endophyte_of_Rytigynia_stolzii_BV206,
		234	Endophyte_of_Rytigynia_uhligii_BV126,
		235	Endophyte_of_Rytigynia_uhligii_BV76,
		236	Endophyte_of_Rytigynia_uhligii_BV88,
		237	Endophyte_of_Rytigynia_umbellulata_SD2940,
		238	Endophyte_of_Rytigynia_umbellulata_SD2944,
		239	Endophyte_of_Vangueria_cinerascens_SD202,
		240	Endophyte_of_Vangueria_cinerascens_SD443,
		241	Endophyte_of_Vangueria_dryadum_BL289,
		242	Endophyte_of_Vangueria_infausta_BL31,
		243	Endophyte_of_Vangueria_infausta_BL51,
		244	Endophyte_of_Vangueria_infausta_BV1,
		245	Endophyte_of_Vangueria_infausta_BV193,
		246	Endophyte_of_Vangueria_infausta_BV355,
		247	Endophyte_of_Vangueria_infausta_BV6,
		248	Endophyte_of_Vangueria_lasiantha_BL209,
		249	Endophyte_of_Vangueria_lasiantha_BL269,
		250	Endophyte_of_Vangueria_latifolia_BL69,
		251	Endophyte_of_Vangueria_latifolia_BL74,
		252	Endophyte_of_Vangueria_macrocalyx_BL114,
		253	Endophyte_of_Vangueria_macrocalyx_BL68,
		254	Endophyte_of_Vangueria_madagascariensis_BL189,
		255	Endophyte_of_Vangueria_micropyren_SD253,
		256	Endophyte_of_Vangueria_micropyren_SD929,
		257	Endophyte_of_Vangueria_parvifolia_BL265,
		258	Endophyte_of_Vangueria_pygmaea_BL28,
		259	Endophyte_of_Vangueria_pygmaea_BL42,
		260	Endophyte_of_Vangueria_randii_ssp_chartacea_BL98,
		261	Endophyte_of_Vangueria_soutpansbergensis_BL285,
		262	Endophyte_of_Vangueria_thamnus_BL25A,
		263	Endophyte_of_Vangueria_thamnus_Steyn_1835,
		264	Endophyte_of_Vangueria_triflora_BL53,
		265	Endophyte_of_Vangueria_volkensii_BV115,
		266	Endophyte_of_Empogona_congesta,
		267	Endophyte_of_Tricalysia_lasiodelphys,
		268	Endophyte_of_Tricalysia_hensii,
		269	Endophyte_of_Tricalysia_semidecidua
		;
tree con_50_majrule = [&U] (1[&prob=1.00000000e+00,prob_stddev=0.00000000e+00,prob_range={1.00000000e+00,1.00000000e+00},prob(percent)="100",prob+-sd="100+-0"]:6.535599e-02[&length_mean=6.57703846e-02,length_median=6.53559900e-02,length_95%HPD={4.53687100e-02,8.74077200e-02}],2[&prob=1.00000000e+00,prob_stddev=0.00000000e+00,prob_range={1.00000000e+00,1.00000000e+00},prob(percent)="100",prob+-sd=…
end;
